# Supplementary material for: The alteration of uterine microbiota participated in the activation of the decidual inflammatory response in early spontaneous abortion
Source: PLoS One. 2025 Feb 24;20(2):e0317595. doi: 10.1371/journal.pone.0317595 (PMC11849897; doi:10.1371/journal.pone.0317595)
Supplement: S1 Text — (XLSX) [file pone.0317595.s004.xlsx]

## Sheet: S1 Table
	Variable	Coefficient	Std. Error	z-value	P-value	95% CI Lower	95% CI Upper
const	const	10.633151461826683	15.262193496032303	0.6966987716799012	0.4859913276707756	-19.2802	40.546501039131456
Age	Age	-0.235178	0.0982954	-2.39257	0.016731026059959297	-0.427834	-0.0425228
leucorrhea_cleanliness	leucorrhea_clean	-1.42895	0.5225228175965436	-2.73472	0.00624342	-2.45308	-0.404825
leucorrhea_cell	leucorrhea_cell	2.5594594241825575	0.9181708247267981	2.7875634416331243	0.00531061	0.7598776760625947	4.35904
leucorrhea_lactobacillus	leucorrhea_bacteria	0.0766837	0.306515	0.2501790184303061	0.802449	-0.524076	0.6774430826648522
Neutrophil,n	Neu,n	-0.250437	0.623546	-0.401634	0.6879535094536544	-1.47257	0.9716912837469016
Neutrophil,%	Neu%	-0.0927666	0.14817277744242713	-0.626071	0.531269	-0.38318	0.19764668846758066
Lymphocyte,n	Lym,n	0.40089125645115337	2.0764939504787248	0.1930616057700192	0.8469107210847735	-3.66896	4.470744613504753
Lymphocyte,%	Lym%	-0.0292711	0.2359037422064148	-0.124081	0.9012512773826257	-0.491634	0.43309170673334935
Monocyte,n	Mono,n	-1.00675	3.8429531807707074	-0.261972	0.7933431090655012	-8.5388	6.525304095680129
Monocyte,%	Mono,%	0.19307593177153254	0.4237811590608087	0.4556029158998735	0.6486755459514719	-0.63752	1.0236717408573577
Platelet	PLT	0.0114209	0.00731182	1.5619803301439081	0.11829262271490615	-0.00290998	0.025751814899985653

## Sheet: S2 Table 
Sample	OTU_Num	Seqs_Num
ESA 1	697	3818
ESA 2	738	5255
ESA 3	108	4852
ESA 4	215	3275
ESA 5	419	7077
ESA 6	91	8285
ESA 7	566	6559
AA 1	203	1480
AA 2	102	8334
AA 3	191	5993
AA 4	20	4010
AAl 5	44	5632
AA 6	186	7602
AA 7	15	8607
AA 8	28	8527
AA 9	26	6928
AA 10	18	7096

## Sheet: S3 Table 
OTU_id	ESA 1	ESA 2	ESA 3	ESA 4	ESA 5	ESA 6	ESA 7	taxonomy
OTU1	11	56	2449	1805	1929	2198	1	k__Bacteria; p__Firmicutes; c__Bacilli; o__Lactobacillales; f__Lactobacillaceae; g__Lactobacillus; s__Lactobacillus_iners
OTU245	4	7	101	3	12	3	34	k__Bacteria; p__Proteobacteria; c__Gammaproteobacteria; o__Enterobacterales; f__Enterobacteriaceae; g__Raoultella; s__Raoultella_ornithinolytica
OTU247	1	1	41	140	1	1	1	k__Bacteria; p__Firmicutes; c__Bacilli; o__Lactobacillales; f__Streptococcaceae; g__Streptococcus; s__Streptococcus_mitis
OTU3	4	6	16	11	40	30	55	k__Bacteria; p__Firmicutes; c__Bacilli; o__Lactobacillales; f__Lactobacillaceae; g__Lactobacillus; s__Lactobacillus_gasseri
OTU37	128	130	2	10	10	1	51	k__Bacteria; p__Firmicutes; c__Bacilli; o__Lactobacillales; f__Lactobacillaceae; g__Ligilactobacillus; s__Lactobacillus_murinus
OTU5	2	1	74	4	674	2	2	k__Bacteria; p__Firmicutes; c__Bacilli; o__Staphylococcales; f__Staphylococcaceae; g__Staphylococcus; s__Staphylococcus_pasteuri

## Sheet: S4 Table
genus	Mean(Spon)	Variance(Spon)	Std.err(Spon)	Mean(Art)	Variance(Art)	Std.err(Art)	P value	Q value
Lactobacillus	3.14e-01	5.58e-02	8.93e-02	8.72e-01	6.31e-02	7.94e-02	2.69e-06	1.64e-03
Acidibacter	1.12e-03	7.82e-07	3.34e-04	5.01e-05	2.51e-08	5.01e-05	6.45e-05	1.70e-02
uncultured_rumen_bacterium	3.31e-03	6.70e-06	9.78e-04	2.38e-04	1.33e-07	1.15e-04	8.33e-05	1.70e-02
Lachnoclostridium	2.02e-03	2.55e-06	6.03e-04	2.24e-04	2.50e-07	1.58e-04	2.26e-04	2.89e-02
Alistipes	2.84e-03	6.23e-06	9.43e-04	1.18e-04	1.40e-07	1.18e-04	2.37e-04	2.89e-02
Desulfovibrio	3.19e-03	9.94e-06	1.19e-03	2.98e-05	4.03e-09	2.01e-05	6.69e-04	5.29e-02
Rhizobacter	7.18e-04	5.61e-07	2.83e-04	0.00e+00	0.00e+00	0.00e+00	1.02e-03	5.29e-02
unclassified_Longimicrobiaceae	2.46e-04	7.02e-08	1.00e-04	0.00e+00	0.00e+00	0.00e+00	1.30e-03	5.29e-02
Fimbriimonas	1.44e-03	2.45e-06	5.92e-04	0.00e+00	0.00e+00	0.00e+00	1.38e-03	5.29e-02
unclassified_Gaiellales	5.55e-04	3.86e-07	2.35e-04	0.00e+00	0.00e+00	0.00e+00	2.09e-03	5.29e-02
unclassified_Sandaracinaceae	2.22e-04	6.21e-08	9.42e-05	0.00e+00	0.00e+00	0.00e+00	2.12e-03	5.29e-02
Hirschia	2.49e-04	7.97e-08	1.07e-04	0.00e+00	0.00e+00	0.00e+00	2.54e-03	5.29e-02
Aerococcus	1.03e-04	7.49e-08	1.03e-04	0.00e+00	0.00e+00	0.00e+00	2.94e-03	5.29e-02
BIyi10	1.93e-04	1.55e-07	1.49e-04	0.00e+00	0.00e+00	0.00e+00	2.94e-03	5.29e-02
Candidatus_Amoebophilus	1.31e-04	1.20e-07	1.31e-04	0.00e+00	0.00e+00	0.00e+00	2.94e-03	5.29e-02
EcFYyy_200	1.21e-04	1.03e-07	1.21e-04	0.00e+00	0.00e+00	0.00e+00	2.94e-03	5.29e-02
Eggerthia	1.03e-04	7.49e-08	1.03e-04	0.00e+00	0.00e+00	0.00e+00	2.94e-03	5.29e-02
Flavonifractor	1.21e-04	1.03e-07	1.21e-04	0.00e+00	0.00e+00	0.00e+00	2.94e-03	5.29e-02
Lacunisphaera	1.57e-04	4.16e-08	7.71e-05	0.00e+00	0.00e+00	0.00e+00	2.94e-03	5.29e-02
Luteimonas	1.94e-04	1.13e-07	1.27e-04	0.00e+00	0.00e+00	0.00e+00	2.94e-03	5.29e-02
Luteitalea	1.94e-04	1.13e-07	1.27e-04	0.00e+00	0.00e+00	0.00e+00	2.94e-03	5.29e-02
Parasegetibacter	1.84e-04	1.03e-07	1.21e-04	0.00e+00	0.00e+00	0.00e+00	2.94e-03	5.29e-02
Tyzzerella	1.21e-04	1.03e-07	1.21e-04	0.00e+00	0.00e+00	0.00e+00	2.94e-03	5.29e-02
WCHB1_32	1.31e-04	1.20e-07	1.31e-04	0.00e+00	0.00e+00	0.00e+00	2.94e-03	5.29e-02
unclassified_Candidatus_Peribacteria	1.84e-04	1.03e-07	1.21e-04	0.00e+00	0.00e+00	0.00e+00	2.94e-03	5.29e-02
unclassified_Candidatus_Saccharibacteria_bacterium_UB2523	2.05e-04	1.26e-07	1.34e-04	0.00e+00	0.00e+00	0.00e+00	2.94e-03	5.29e-02
unclassified_Gracilibacteria_bacterium_oral_taxon_872	2.62e-04	4.79e-07	2.62e-04	0.00e+00	0.00e+00	0.00e+00	2.94e-03	5.29e-02
unclassified_Paludibacteraceae	1.21e-04	1.03e-07	1.21e-04	0.00e+00	0.00e+00	0.00e+00	2.94e-03	5.29e-02
unclassified_Reyranellaceae	1.84e-04	1.03e-07	1.21e-04	0.00e+00	0.00e+00	0.00e+00	2.94e-03	5.29e-02
unclassified_Rhizobiales	1.52e-04	8.50e-08	1.10e-04	0.00e+00	0.00e+00	0.00e+00	2.94e-03	5.29e-02
unclassified_Solimonadaceae	1.94e-04	1.13e-07	1.27e-04	0.00e+00	0.00e+00	0.00e+00	2.94e-03	5.29e-02
unclassified_Subgroup_2	1.23e-04	6.95e-08	9.96e-05	0.00e+00	0.00e+00	0.00e+00	2.94e-03	5.29e-02
uncultured_Bacteroidetes_bacterium	1.78e-04	1.01e-07	1.20e-04	0.00e+00	0.00e+00	0.00e+00	2.94e-03	5.29e-02
uncultured_delta_proteobacterium	1.52e-04	8.50e-08	1.10e-04	0.00e+00	0.00e+00	0.00e+00	2.94e-03	5.29e-02
unclassified_Diplorickettsiaceae	5.47e-04	4.15e-07	2.44e-04	0.00e+00	0.00e+00	0.00e+00	4.08e-03	7.12e-02
Mucispirillum	3.29e-03	1.53e-05	1.48e-03	2.63e-05	6.92e-09	2.63e-05	4.88e-03	7.56e-02
Dubosiella	1.34e-03	2.24e-06	5.66e-04	8.98e-05	4.55e-08	6.75e-05	5.42e-03	7.56e-02
Variovorax	1.15e-03	1.97e-06	5.30e-04	0.00e+00	0.00e+00	0.00e+00	5.99e-03	7.56e-02
Ensifer	5.71e-04	4.63e-07	2.57e-04	1.67e-05	2.78e-09	1.67e-05	6.57e-03	7.56e-02
Muribaculum	5.97e-04	4.92e-07	2.65e-04	2.98e-05	4.12e-09	2.03e-05	7.34e-03	7.56e-02
Blautia	3.35e-04	8.63e-08	1.11e-04	7.55e-05	2.54e-08	5.04e-05	7.38e-03	7.56e-02
Chthoniobacter	1.60e-03	4.01e-06	7.57e-04	0.00e+00	0.00e+00	0.00e+00	7.78e-03	7.56e-02
Dinghuibacter	1.48e-04	4.71e-08	8.21e-05	0.00e+00	0.00e+00	0.00e+00	7.78e-03	7.56e-02
GCA_900066575	1.01e-04	7.13e-08	1.01e-04	0.00e+00	0.00e+00	0.00e+00	7.78e-03	7.56e-02
Lachnospira	1.01e-04	7.13e-08	1.01e-04	0.00e+00	0.00e+00	0.00e+00	7.78e-03	7.56e-02
Lachnospiraceae_UCG_008	1.01e-04	7.13e-08	1.01e-04	0.00e+00	0.00e+00	0.00e+00	7.78e-03	7.56e-02
Pajaroellobacter	1.01e-04	7.13e-08	1.01e-04	0.00e+00	0.00e+00	0.00e+00	7.78e-03	7.56e-02
Pir4_lineage	1.56e-04	7.15e-08	1.01e-04	0.00e+00	0.00e+00	0.00e+00	7.78e-03	7.56e-02
Rhodanobacter	1.09e-04	8.30e-08	1.09e-04	0.00e+00	0.00e+00	0.00e+00	7.78e-03	7.56e-02
Terrabacter	1.14e-04	5.28e-08	8.68e-05	0.00e+00	0.00e+00	0.00e+00	7.78e-03	7.56e-02
Weissella	1.36e-04	1.29e-07	1.36e-04	0.00e+00	0.00e+00	0.00e+00	7.78e-03	7.56e-02
YC_ZSS_LKJ147	1.56e-04	7.15e-08	1.01e-04	0.00e+00	0.00e+00	0.00e+00	7.78e-03	7.56e-02
possible_genus_02	1.09e-04	8.30e-08	1.09e-04	0.00e+00	0.00e+00	0.00e+00	7.78e-03	7.56e-02
unclassified_211ds20	1.77e-04	1.52e-07	1.48e-04	0.00e+00	0.00e+00	0.00e+00	7.78e-03	7.56e-02
unclassified_Acidobacteriaceae__Subgroup_1	1.67e-04	9.47e-08	1.16e-04	0.00e+00	0.00e+00	0.00e+00	7.78e-03	7.56e-02
unclassified_Bacteroidales_RF16_group	1.01e-04	7.13e-08	1.01e-04	0.00e+00	0.00e+00	0.00e+00	7.78e-03	7.56e-02
unclassified_Bacteroidia	1.96e-04	2.08e-07	1.72e-04	0.00e+00	0.00e+00	0.00e+00	7.78e-03	7.56e-02
unclassified_Chlorobi_bacterium_OLB5	1.36e-04	1.29e-07	1.36e-04	0.00e+00	0.00e+00	0.00e+00	7.78e-03	7.56e-02
unclassified_Gammaproteobacteria	1.09e-04	8.30e-08	1.09e-04	0.00e+00	0.00e+00	0.00e+00	7.78e-03	7.56e-02
unclassified_Latescibacteraceae	1.36e-04	1.29e-07	1.36e-04	0.00e+00	0.00e+00	0.00e+00	7.78e-03	7.56e-02
unclassified_WWH38	1.01e-04	7.13e-08	1.01e-04	0.00e+00	0.00e+00	0.00e+00	7.78e-03	7.56e-02
uncultured_Chlorobiales_bacterium	1.56e-04	7.15e-08	1.01e-04	0.00e+00	0.00e+00	0.00e+00	7.78e-03	7.56e-02
unclassified_Acidimicrobiia	3.22e-04	1.62e-07	1.52e-04	0.00e+00	0.00e+00	0.00e+00	7.80e-03	7.56e-02
Segetibacter	1.11e-03	1.94e-06	5.26e-04	0.00e+00	0.00e+00	0.00e+00	8.47e-03	8.09e-02
P3OB_42	3.98e-04	2.54e-07	1.91e-04	0.00e+00	0.00e+00	0.00e+00	8.89e-03	8.36e-02
unclassified_Pirellulaceae	1.33e-03	2.82e-06	6.35e-04	3.95e-05	1.56e-08	3.95e-05	1.10e-02	1.02e-01
uncultured_Acidobacteria_bacterium	3.10e-03	1.43e-05	1.43e-03	1.84e-04	1.65e-07	1.28e-04	1.12e-02	1.02e-01
unclassified_Prevotellaceae	8.86e-04	1.26e-06	4.24e-04	2.63e-05	6.92e-09	2.63e-05	1.15e-02	1.03e-01
Flavitalea	2.03e-03	7.26e-06	1.02e-03	0.00e+00	0.00e+00	0.00e+00	1.36e-02	1.18e-01
unclassified_Cyclobacteriaceae	1.31e-04	1.20e-07	1.31e-04	1.20e-05	1.44e-09	1.20e-05	1.39e-02	1.18e-01
Ferruginibacter	4.17e-03	2.90e-05	2.03e-03	1.57e-04	1.77e-07	1.33e-04	1.51e-02	1.18e-01
Solirubrobacter	1.73e-04	5.41e-08	8.79e-05	0.00e+00	0.00e+00	0.00e+00	1.60e-02	1.18e-01
Arthrobacter	7.25e-04	9.70e-07	3.72e-04	0.00e+00	0.00e+00	0.00e+00	1.80e-02	1.18e-01
Actinobacillus	8.07e-05	4.56e-08	8.07e-05	0.00e+00	0.00e+00	0.00e+00	2.05e-02	1.18e-01
Ahniella	1.39e-04	8.63e-08	1.11e-04	0.00e+00	0.00e+00	0.00e+00	2.05e-02	1.18e-01
Aneurinibacillus	8.71e-05	5.31e-08	8.71e-05	0.00e+00	0.00e+00	0.00e+00	2.05e-02	1.18e-01
BSV13	8.71e-05	5.31e-08	8.71e-05	0.00e+00	0.00e+00	0.00e+00	2.05e-02	1.18e-01
Cnuella	8.71e-05	5.31e-08	8.71e-05	0.00e+00	0.00e+00	0.00e+00	2.05e-02	1.18e-01
Cytophaga	1.19e-04	4.92e-08	8.39e-05	0.00e+00	0.00e+00	0.00e+00	2.05e-02	1.18e-01
Hymenobacter	1.50e-04	1.57e-07	1.50e-04	0.00e+00	0.00e+00	0.00e+00	2.05e-02	1.18e-01
Kytococcus	1.18e-04	9.71e-08	1.18e-04	0.00e+00	0.00e+00	0.00e+00	2.05e-02	1.18e-01
Lacibacter	1.19e-04	4.92e-08	8.39e-05	0.00e+00	0.00e+00	0.00e+00	2.05e-02	1.18e-01
Lapillicoccus	8.71e-05	5.31e-08	8.71e-05	0.00e+00	0.00e+00	0.00e+00	2.05e-02	1.18e-01
Lawsonella	7.49e-05	1.65e-08	4.85e-05	0.00e+00	0.00e+00	0.00e+00	2.05e-02	1.18e-01
Legionella	8.07e-05	4.56e-08	8.07e-05	0.00e+00	0.00e+00	0.00e+00	2.05e-02	1.18e-01
MM2	8.71e-05	5.31e-08	8.71e-05	0.00e+00	0.00e+00	0.00e+00	2.05e-02	1.18e-01
Microvirga	1.24e-04	3.78e-08	7.34e-05	0.00e+00	0.00e+00	0.00e+00	2.05e-02	1.18e-01
Moraxella	8.07e-05	4.56e-08	8.07e-05	0.00e+00	0.00e+00	0.00e+00	2.05e-02	1.18e-01
Pelosinus	8.71e-05	5.31e-08	8.71e-05	0.00e+00	0.00e+00	0.00e+00	2.05e-02	1.18e-01
Pseudacidovorax	8.07e-05	4.56e-08	8.07e-05	0.00e+00	0.00e+00	0.00e+00	2.05e-02	1.18e-01
Rhodopirellula	8.71e-05	5.31e-08	8.71e-05	0.00e+00	0.00e+00	0.00e+00	2.05e-02	1.18e-01
[Clostridium]_innocuum_group	8.07e-05	4.56e-08	8.07e-05	0.00e+00	0.00e+00	0.00e+00	2.05e-02	1.18e-01
unclassified_Actinomarinales	1.19e-04	4.92e-08	8.39e-05	0.00e+00	0.00e+00	0.00e+00	2.05e-02	1.18e-01
unclassified_Amb_16S_1323	1.09e-04	8.28e-08	1.09e-04	0.00e+00	0.00e+00	0.00e+00	2.05e-02	1.18e-01
unclassified_IMCC26256	9.25e-05	3.09e-08	6.65e-05	0.00e+00	0.00e+00	0.00e+00	2.05e-02	1.18e-01
unclassified_Micavibrionaceae	1.09e-04	8.28e-08	1.09e-04	0.00e+00	0.00e+00	0.00e+00	2.05e-02	1.18e-01
unclassified_Moraxellaceae	8.07e-05	4.56e-08	8.07e-05	0.00e+00	0.00e+00	0.00e+00	2.05e-02	1.18e-01
unclassified_Omnitrophales	1.09e-04	8.28e-08	1.09e-04	0.00e+00	0.00e+00	0.00e+00	2.05e-02	1.18e-01
unclassified_Oscillospirales	8.07e-05	4.56e-08	8.07e-05	0.00e+00	0.00e+00	0.00e+00	2.05e-02	1.18e-01
unclassified_Rokubacteriales	1.39e-04	8.63e-08	1.11e-04	0.00e+00	0.00e+00	0.00e+00	2.05e-02	1.18e-01
unclassified_Spirochaetaceae	1.19e-04	4.92e-08	8.39e-05	0.00e+00	0.00e+00	0.00e+00	2.05e-02	1.18e-01
unclassified_WX65	1.09e-04	8.28e-08	1.09e-04	0.00e+00	0.00e+00	0.00e+00	2.05e-02	1.18e-01
unclassified_koll11	1.09e-04	8.28e-08	1.09e-04	0.00e+00	0.00e+00	0.00e+00	2.05e-02	1.18e-01
uncultured_Ignavibacterium_sp.	1.19e-04	4.92e-08	8.39e-05	0.00e+00	0.00e+00	0.00e+00	2.05e-02	1.18e-01
uncultured_Sorangiineae_bacterium	1.19e-04	4.92e-08	8.39e-05	0.00e+00	0.00e+00	0.00e+00	2.05e-02	1.18e-01
uncultured_Sphingobacteriales_bacterium	1.19e-04	4.92e-08	8.39e-05	0.00e+00	0.00e+00	0.00e+00	2.05e-02	1.18e-01
unclassified_Subgroup_7	1.79e-03	6.17e-06	9.39e-04	0.00e+00	0.00e+00	0.00e+00	2.12e-02	1.21e-01
Edaphobaculum	5.71e-04	6.38e-07	3.02e-04	0.00e+00	0.00e+00	0.00e+00	2.23e-02	1.26e-01
Pseudoxanthomonas	6.07e-04	7.25e-07	3.22e-04	0.00e+00	0.00e+00	0.00e+00	2.28e-02	1.26e-01
RB41	1.39e-02	3.73e-04	7.30e-03	1.47e-04	1.80e-07	1.34e-04	2.32e-02	1.26e-01
unclassified_Pedosphaeraceae	3.62e-03	2.48e-05	1.88e-03	6.76e-05	4.57e-08	6.76e-05	2.32e-02	1.26e-01
unclassified_Planctomycetes	4.43e-04	3.88e-07	2.35e-04	0.00e+00	0.00e+00	0.00e+00	2.32e-02	1.26e-01
unclassified_Microtrichales	4.41e-04	3.89e-07	2.36e-04	0.00e+00	0.00e+00	0.00e+00	2.40e-02	1.30e-01
unclassified_Ardenticatenales	2.66e-04	1.42e-07	1.42e-04	0.00e+00	0.00e+00	0.00e+00	2.42e-02	1.30e-01
Candidatus_Koribacter	2.94e-04	1.75e-07	1.58e-04	0.00e+00	0.00e+00	0.00e+00	2.57e-02	1.36e-01
Sphingomonas	1.09e-02	2.37e-04	5.82e-03	1.35e-04	4.91e-08	7.01e-05	2.63e-02	1.39e-01
Gaiella	6.80e-04	9.49e-07	3.68e-04	0.00e+00	0.00e+00	0.00e+00	2.67e-02	1.39e-01
Afipia	2.40e-04	1.18e-07	1.30e-04	0.00e+00	0.00e+00	0.00e+00	2.69e-02	1.39e-01
Subgroup_10	7.82e-04	1.26e-06	4.24e-04	0.00e+00	0.00e+00	0.00e+00	2.75e-02	1.41e-01
Opitutus	6.31e-04	8.19e-07	3.42e-04	0.00e+00	0.00e+00	0.00e+00	2.81e-02	1.41e-01
Lutibacter	0.00e+00	0.00e+00	0.00e+00	1.33e-04	1.78e-07	1.33e-04	2.82e-02	1.41e-01
Rickettsiella	0.00e+00	0.00e+00	0.00e+00	1.05e-04	1.11e-07	1.05e-04	2.82e-02	1.41e-01
Flavisolibacter	3.72e-03	2.83e-05	2.01e-03	3.83e-05	7.66e-09	2.77e-05	2.98e-02	1.48e-01
Reyranella	5.69e-04	5.00e-07	2.67e-04	6.67e-05	4.45e-08	6.67e-05	3.10e-02	1.49e-01
uncultured_gamma_proteobacterium	1.76e-03	5.37e-06	8.76e-04	1.51e-04	1.03e-07	1.01e-04	3.10e-02	1.49e-01
uncultured_Acidobacteriaceae_bacterium	1.96e-03	7.24e-06	1.02e-03	1.03e-04	5.29e-08	7.28e-05	3.14e-02	1.49e-01
Flavihumibacter	1.10e-04	2.59e-08	6.08e-05	1.32e-05	1.73e-09	1.32e-05	3.19e-02	1.49e-01
Pontibacter	5.62e-04	6.82e-07	3.12e-04	0.00e+00	0.00e+00	0.00e+00	3.31e-02	1.49e-01
MND1	4.13e-03	3.57e-05	2.26e-03	6.76e-05	4.57e-08	6.76e-05	3.35e-02	1.49e-01
Tepidisphaera	6.09e-03	7.53e-05	3.28e-03	2.06e-04	2.12e-07	1.46e-04	3.40e-02	1.49e-01
unclassified_0319_6G20	4.86e-03	5.18e-05	2.72e-03	2.40e-05	5.76e-09	2.40e-05	3.69e-02	1.49e-01
Bryobacter	4.49e-04	3.89e-07	2.36e-04	2.87e-05	3.78e-09	1.94e-05	3.74e-02	1.49e-01
Gemmata	2.41e-03	1.20e-05	1.31e-03	8.34e-05	6.96e-08	8.34e-05	3.74e-02	1.49e-01
uncultured_Candidatus_Saccharibacteria_bacterium	1.12e-03	2.42e-06	5.88e-04	6.76e-05	4.57e-08	6.76e-05	3.77e-02	1.49e-01
unclassified_Vermiphilaceae	3.48e-04	2.69e-07	1.96e-04	0.00e+00	0.00e+00	0.00e+00	3.79e-02	1.49e-01
unclassified_37_13	3.09e-04	2.14e-07	1.75e-04	0.00e+00	0.00e+00	0.00e+00	3.83e-02	1.49e-01
Candidatus_Udaeobacter	1.28e-02	3.56e-04	7.13e-03	1.71e-04	1.85e-07	1.36e-04	3.88e-02	1.49e-01
Rikenella	2.50e-04	1.40e-07	1.42e-04	0.00e+00	0.00e+00	0.00e+00	3.93e-02	1.49e-01
unclassified_Chitinophagaceae	7.49e-03	1.17e-04	4.08e-03	2.69e-04	3.21e-07	1.79e-04	3.93e-02	1.49e-01
unclassified_Chitinophagales	7.94e-04	1.42e-06	4.50e-04	0.00e+00	0.00e+00	0.00e+00	3.95e-02	1.49e-01
uncultured_soil_bacterium	4.71e-03	4.82e-05	2.63e-03	6.76e-05	4.57e-08	6.76e-05	3.95e-02	1.49e-01
Lachnospiraceae_UCG_006	2.76e-04	1.35e-07	1.39e-04	2.63e-05	6.92e-09	2.63e-05	4.01e-02	1.49e-01
Nordella	1.68e-03	6.43e-06	9.59e-04	0.00e+00	0.00e+00	0.00e+00	4.13e-02	1.49e-01
Blastocatella	7.01e-04	1.12e-06	4.00e-04	0.00e+00	0.00e+00	0.00e+00	4.15e-02	1.49e-01
Fimbriiglobus	7.71e-04	1.36e-06	4.40e-04	0.00e+00	0.00e+00	0.00e+00	4.22e-02	1.49e-01
Candidatus_Omnitrophus	1.98e-03	8.34e-06	1.09e-03	6.67e-05	4.45e-08	6.67e-05	4.32e-02	1.49e-01
unclassified_WD2101_soil_group	2.05e-04	9.70e-08	1.18e-04	0.00e+00	0.00e+00	0.00e+00	4.46e-02	1.49e-01
Niastella	2.28e-03	1.09e-05	1.25e-03	1.07e-04	5.53e-08	7.44e-05	4.56e-02	1.49e-01
unclassified_Microscillaceae	2.73e-03	1.63e-05	1.53e-03	7.96e-05	4.53e-08	6.73e-05	4.61e-02	1.49e-01
Phaselicystis	2.82e-04	1.86e-07	1.63e-04	0.00e+00	0.00e+00	0.00e+00	4.69e-02	1.49e-01
unclassified_Vicinamibacterales	1.18e-02	3.28e-04	6.84e-03	4.07e-05	7.65e-09	2.77e-05	4.82e-02	1.49e-01
Nocardioides	0.00e+00	0.00e+00	0.00e+00	1.17e-04	1.36e-07	1.17e-04	4.97e-02	1.49e-01
Ureaplasma	0.00e+00	0.00e+00	0.00e+00	1.51e-04	1.51e-07	1.23e-04	4.97e-02	1.49e-01
unclassified_Barnesiellaceae	0.00e+00	0.00e+00	0.00e+00	4.73e-04	2.24e-06	4.73e-04	4.97e-02	1.49e-01
unclassified_Gemmataceae	2.51e-03	1.42e-05	1.43e-03	8.34e-05	6.96e-08	8.34e-05	5.09e-02	1.49e-01
unclassified_Gemmatimonadaceae	8.23e-03	1.56e-04	4.72e-03	2.01e-04	2.04e-07	1.43e-04	5.09e-02	1.49e-01
Nitrospira	1.02e-02	2.33e-04	5.76e-03	3.98e-04	7.51e-07	2.74e-04	5.16e-02	1.49e-01
unclassified_Sutterellaceae	1.61e-03	6.24e-06	9.44e-04	1.20e-05	1.44e-09	1.20e-05	5.24e-02	1.49e-01
Puia	2.78e-03	1.55e-05	1.49e-03	2.51e-04	3.55e-07	1.88e-04	5.31e-02	1.49e-01
unclassified_Blastocatellaceae	1.61e-03	5.86e-06	9.15e-04	6.67e-05	4.45e-08	6.67e-05	5.32e-02	1.49e-01
Aequorivita	6.53e-05	2.99e-08	6.53e-05	0.00e+00	0.00e+00	0.00e+00	5.43e-02	1.49e-01
Aeromicrobium	9.18e-05	2.57e-08	6.06e-05	0.00e+00	0.00e+00	0.00e+00	5.43e-02	1.49e-01
Alcaligenes	6.53e-05	2.99e-08	6.53e-05	0.00e+00	0.00e+00	0.00e+00	5.43e-02	1.49e-01
Amaricoccus	7.07e-05	1.57e-08	4.73e-05	0.00e+00	0.00e+00	0.00e+00	5.43e-02	1.49e-01
BD1_7_clade	8.16e-05	4.66e-08	8.16e-05	0.00e+00	0.00e+00	0.00e+00	5.43e-02	1.49e-01
Branchiibius	6.06e-05	2.57e-08	6.06e-05	0.00e+00	0.00e+00	0.00e+00	5.43e-02	1.49e-01
CL500_29_marine_group	1.12e-04	8.82e-08	1.12e-04	0.00e+00	0.00e+00	0.00e+00	5.43e-02	1.49e-01
Candidatus_Alysiosphaera	1.02e-04	3.96e-08	7.52e-05	0.00e+00	0.00e+00	0.00e+00	5.43e-02	1.49e-01
Candidatus_Berkiella	8.16e-05	4.66e-08	8.16e-05	0.00e+00	0.00e+00	0.00e+00	5.43e-02	1.49e-01
Chiayiivirga	9.18e-05	2.57e-08	6.06e-05	0.00e+00	0.00e+00	0.00e+00	5.43e-02	1.49e-01
Citrifermentans	6.53e-05	2.99e-08	6.53e-05	0.00e+00	0.00e+00	0.00e+00	5.43e-02	1.49e-01
Cloacibacillus	6.06e-05	2.57e-08	6.06e-05	0.00e+00	0.00e+00	0.00e+00	5.43e-02	1.49e-01
Exiguobacterium	6.53e-05	2.99e-08	6.53e-05	0.00e+00	0.00e+00	0.00e+00	5.43e-02	1.49e-01
FFCH5858	1.12e-04	8.82e-08	1.12e-04	0.00e+00	0.00e+00	0.00e+00	5.43e-02	1.49e-01
Falsirhodobacter	9.18e-05	2.57e-08	6.06e-05	0.00e+00	0.00e+00	0.00e+00	5.43e-02	1.49e-01
Frisingicoccus	8.83e-05	5.46e-08	8.83e-05	0.00e+00	0.00e+00	0.00e+00	5.43e-02	1.49e-01
Galbibacter	1.31e-04	1.20e-07	1.31e-04	0.00e+00	0.00e+00	0.00e+00	5.43e-02	1.49e-01
Geobacter	6.53e-05	2.99e-08	6.53e-05	0.00e+00	0.00e+00	0.00e+00	5.43e-02	1.49e-01
Ignatzschineria	6.53e-05	2.99e-08	6.53e-05	0.00e+00	0.00e+00	0.00e+00	5.43e-02	1.49e-01
Ignavibacterium	6.53e-05	2.99e-08	6.53e-05	0.00e+00	0.00e+00	0.00e+00	5.43e-02	1.49e-01
Inquilinus	6.53e-05	2.99e-08	6.53e-05	0.00e+00	0.00e+00	0.00e+00	5.43e-02	1.49e-01
KD3_10	8.16e-05	4.66e-08	8.16e-05	0.00e+00	0.00e+00	0.00e+00	5.43e-02	1.49e-01
Kingella	1.31e-04	1.20e-07	1.31e-04	0.00e+00	0.00e+00	0.00e+00	5.43e-02	1.49e-01
Longimicrobium	9.18e-05	2.57e-08	6.06e-05	0.00e+00	0.00e+00	0.00e+00	5.43e-02	1.49e-01
Lysinibacillus	8.83e-05	5.46e-08	8.83e-05	0.00e+00	0.00e+00	0.00e+00	5.43e-02	1.49e-01
Occallatibacter	8.10e-05	1.93e-08	5.25e-05	0.00e+00	0.00e+00	0.00e+00	5.43e-02	1.49e-01
Oxalicibacterium	9.18e-05	2.57e-08	6.06e-05	0.00e+00	0.00e+00	0.00e+00	5.43e-02	1.49e-01
Polaromonas	6.06e-05	2.57e-08	6.06e-05	0.00e+00	0.00e+00	0.00e+00	5.43e-02	1.49e-01
Polycyclovorans	1.02e-04	3.96e-08	7.52e-05	0.00e+00	0.00e+00	0.00e+00	5.43e-02	1.49e-01
Prosthecobacter	9.18e-05	2.57e-08	6.06e-05	0.00e+00	0.00e+00	0.00e+00	5.43e-02	1.49e-01
Pseudoalteromonas	8.83e-05	5.46e-08	8.83e-05	0.00e+00	0.00e+00	0.00e+00	5.43e-02	1.49e-01
Rhodoblastus	6.53e-05	2.99e-08	6.53e-05	0.00e+00	0.00e+00	0.00e+00	5.43e-02	1.49e-01
Rhodomicrobium	7.07e-05	1.57e-08	4.73e-05	0.00e+00	0.00e+00	0.00e+00	5.43e-02	1.49e-01
Roseimarinus	6.53e-05	2.99e-08	6.53e-05	0.00e+00	0.00e+00	0.00e+00	5.43e-02	1.49e-01
Skermanella	9.18e-05	2.57e-08	6.06e-05	0.00e+00	0.00e+00	0.00e+00	5.43e-02	1.49e-01
Spirochaeta_2	6.53e-05	2.99e-08	6.53e-05	0.00e+00	0.00e+00	0.00e+00	5.43e-02	1.49e-01
Sporocytophaga	6.06e-05	2.57e-08	6.06e-05	0.00e+00	0.00e+00	0.00e+00	5.43e-02	1.49e-01
Sva0081_sediment_group	6.53e-05	2.99e-08	6.53e-05	0.00e+00	0.00e+00	0.00e+00	5.43e-02	1.49e-01
TM7x	1.31e-04	1.20e-07	1.31e-04	0.00e+00	0.00e+00	0.00e+00	5.43e-02	1.49e-01
[Eubacterium]_brachy_group	5.17e-05	1.87e-08	5.17e-05	0.00e+00	0.00e+00	0.00e+00	5.43e-02	1.49e-01
[Polyangium]_brachysporum_group	9.18e-05	2.57e-08	6.06e-05	0.00e+00	0.00e+00	0.00e+00	5.43e-02	1.49e-01
possible_genus_04	9.18e-05	2.57e-08	6.06e-05	0.00e+00	0.00e+00	0.00e+00	5.43e-02	1.49e-01
unclassified_Alkaliphilus	6.53e-05	2.99e-08	6.53e-05	0.00e+00	0.00e+00	0.00e+00	5.43e-02	1.49e-01
unclassified_Alphaproteobacteria	6.53e-05	2.99e-08	6.53e-05	0.00e+00	0.00e+00	0.00e+00	5.43e-02	1.49e-01
unclassified_Anaerolineaceae	8.16e-05	4.66e-08	8.16e-05	0.00e+00	0.00e+00	0.00e+00	5.43e-02	1.49e-01
unclassified_BSV26	6.53e-05	2.99e-08	6.53e-05	0.00e+00	0.00e+00	0.00e+00	5.43e-02	1.49e-01
unclassified_Candidatus_Daviesbacteria	8.16e-05	4.66e-08	8.16e-05	0.00e+00	0.00e+00	0.00e+00	5.43e-02	1.49e-01
unclassified_Candidatus_Gottesmanbacteria_bacterium_GW2011_GWA1_34_13	1.12e-04	8.82e-08	1.12e-04	0.00e+00	0.00e+00	0.00e+00	5.43e-02	1.49e-01
unclassified_Flavobacteriaceae	6.53e-05	2.99e-08	6.53e-05	0.00e+00	0.00e+00	0.00e+00	5.43e-02	1.49e-01
unclassified_Geobacteraceae	6.53e-05	2.99e-08	6.53e-05	0.00e+00	0.00e+00	0.00e+00	5.43e-02	1.49e-01
unclassified_Gracilibacter	6.53e-05	2.99e-08	6.53e-05	0.00e+00	0.00e+00	0.00e+00	5.43e-02	1.49e-01
unclassified_Holophagaceae	6.53e-05	2.99e-08	6.53e-05	0.00e+00	0.00e+00	0.00e+00	5.43e-02	1.49e-01
unclassified_Hydrogenophilaceae	1.02e-04	3.96e-08	7.52e-05	0.00e+00	0.00e+00	0.00e+00	5.43e-02	1.49e-01
unclassified_Kiloniellaceae	6.53e-05	2.99e-08	6.53e-05	0.00e+00	0.00e+00	0.00e+00	5.43e-02	1.49e-01
unclassified_Lenti_02	6.53e-05	2.99e-08	6.53e-05	0.00e+00	0.00e+00	0.00e+00	5.43e-02	1.49e-01
unclassified_NS9_marine_group	9.18e-05	2.57e-08	6.06e-05	0.00e+00	0.00e+00	0.00e+00	5.43e-02	1.49e-01
unclassified_Oligoflexaceae	9.18e-05	2.57e-08	6.06e-05	0.00e+00	0.00e+00	0.00e+00	5.43e-02	1.49e-01
unclassified_Peptostreptococcaceae	6.53e-05	2.99e-08	6.53e-05	0.00e+00	0.00e+00	0.00e+00	5.43e-02	1.49e-01
unclassified_SM2D12	6.53e-05	2.99e-08	6.53e-05	0.00e+00	0.00e+00	0.00e+00	5.43e-02	1.49e-01
unclassified_Thermoactinomycetaceae	8.83e-05	5.46e-08	8.83e-05	0.00e+00	0.00e+00	0.00e+00	5.43e-02	1.49e-01
uncultured_Acidobacteriales_bacterium	1.02e-04	3.96e-08	7.52e-05	0.00e+00	0.00e+00	0.00e+00	5.43e-02	1.49e-01
uncultured_prokaryote	6.53e-05	2.99e-08	6.53e-05	0.00e+00	0.00e+00	0.00e+00	5.43e-02	1.49e-01
unclassified_Vicinamibacteraceae	1.17e-02	3.39e-04	6.96e-03	1.20e-05	1.44e-09	1.20e-05	5.54e-02	1.52e-01
Chryseolinea	6.06e-04	9.12e-07	3.61e-04	0.00e+00	0.00e+00	0.00e+00	5.63e-02	1.54e-01
Rhodocytophaga	6.25e-04	9.75e-07	3.73e-04	0.00e+00	0.00e+00	0.00e+00	5.71e-02	1.55e-01
Aridibacter	8.64e-04	1.55e-06	4.71e-04	6.76e-05	4.57e-08	6.76e-05	5.82e-02	1.57e-01
Anaerotruncus	1.90e-04	7.73e-08	1.05e-04	1.32e-05	1.73e-09	1.32e-05	5.97e-02	1.61e-01
unclassified_Peptococcaceae	1.52e-04	4.80e-08	8.28e-05	3.34e-05	1.11e-08	3.34e-05	6.00e-02	1.61e-01
unclassified_Steroidobacteraceae	1.42e-03	3.92e-06	7.48e-04	1.50e-04	2.26e-07	1.50e-04	6.08e-02	1.62e-01
Lysobacter	2.28e-03	1.16e-05	1.29e-03	1.35e-04	1.83e-07	1.35e-04	6.13e-02	1.62e-01
unclassified_TRA3_20	4.96e-03	5.89e-05	2.90e-03	1.35e-04	1.83e-07	1.35e-04	6.14e-02	1.62e-01
Pirellula	2.38e-03	1.23e-05	1.33e-03	1.68e-04	1.31e-07	1.14e-04	6.15e-02	1.62e-01
Prevotella	1.27e-02	3.79e-04	7.36e-03	5.82e-04	3.79e-07	1.95e-04	6.42e-02	1.68e-01
uncultured_Desulfovirga_sp.	1.47e-03	5.61e-06	8.95e-04	0.00e+00	0.00e+00	0.00e+00	6.43e-02	1.68e-01
Microbacterium	3.82e-04	2.47e-07	1.88e-04	5.86e-05	3.44e-08	5.86e-05	6.50e-02	1.69e-01
uncultured_Bacteroidales_bacterium	4.79e-03	5.10e-05	2.70e-03	3.65e-04	4.50e-07	2.12e-04	6.57e-02	1.70e-01
Leptothrix	6.93e-04	9.96e-07	3.77e-04	6.76e-05	4.57e-08	6.76e-05	6.59e-02	1.70e-01
unclassified_SC_I_84	2.97e-03	2.33e-05	1.82e-03	0.00e+00	0.00e+00	0.00e+00	6.63e-02	1.70e-01
Caenimonas	1.86e-03	9.15e-06	1.14e-03	0.00e+00	0.00e+00	0.00e+00	6.68e-02	1.71e-01
uncultured_Microgenomates_group_bacterium	4.44e-04	4.24e-07	2.46e-04	3.95e-05	1.56e-08	3.95e-05	6.76e-02	1.72e-01
Pseudolabrys	4.74e-04	5.98e-07	2.92e-04	0.00e+00	0.00e+00	0.00e+00	6.83e-02	1.73e-01
Bradyrhizobium	4.35e-03	4.23e-05	2.46e-03	3.46e-04	4.83e-07	2.20e-04	6.85e-02	1.73e-01
uncultured_Acidobacterium_sp.	2.78e-03	1.96e-05	1.67e-03	6.76e-05	4.57e-08	6.76e-05	6.87e-02	1.73e-01
Aquisphaera	8.71e-05	5.31e-08	8.71e-05	1.32e-05	1.73e-09	1.32e-05	7.16e-02	1.76e-01
Methylobacterium_Methylorubrum	1.16e-04	2.72e-08	6.24e-05	6.76e-05	4.57e-08	6.76e-05	7.16e-02	1.76e-01
UCG_009	8.71e-05	5.31e-08	8.71e-05	1.67e-05	2.78e-09	1.67e-05	7.16e-02	1.76e-01
unclassified_Entotheonellaceae	1.24e-04	3.78e-08	7.34e-05	6.76e-05	4.57e-08	6.76e-05	7.16e-02	1.76e-01
unclassified_Methyloligellaceae	1.19e-04	4.92e-08	8.39e-05	1.44e-05	2.08e-09	1.44e-05	7.16e-02	1.76e-01
Phyllobacterium	1.31e-03	4.66e-06	8.16e-04	0.00e+00	0.00e+00	0.00e+00	7.24e-02	1.77e-01
Terrimonas	7.81e-03	1.43e-04	4.52e-03	5.36e-04	1.37e-06	3.71e-04	7.28e-02	1.77e-01
Povalibacter	1.38e-03	5.10e-06	8.54e-04	1.67e-05	2.78e-09	1.67e-05	7.34e-02	1.78e-01
unclassified_Bacteria	1.21e-02	2.61e-04	6.10e-03	1.97e-03	3.03e-05	1.74e-03	7.38e-02	1.78e-01
unclassified_Saprospiraceae	5.87e-03	9.54e-05	3.69e-03	0.00e+00	0.00e+00	0.00e+00	7.50e-02	1.80e-01
Piscinibacter	6.64e-04	9.67e-07	3.72e-04	6.76e-05	4.57e-08	6.76e-05	7.75e-02	1.85e-01
Iamia	1.86e-04	9.70e-08	1.18e-04	0.00e+00	0.00e+00	0.00e+00	7.76e-02	1.85e-01
Turicibacter	2.57e-04	1.46e-07	1.44e-04	2.63e-05	6.92e-09	2.63e-05	7.80e-02	1.85e-01
Campylobacter	2.36e-03	1.51e-05	1.47e-03	4.54e-05	1.17e-08	3.42e-05	7.83e-02	1.85e-01
Steroidobacter	4.84e-04	6.79e-07	3.12e-04	0.00e+00	0.00e+00	0.00e+00	8.51e-02	1.99e-01
Mesorhizobium	9.32e-04	2.34e-06	5.78e-04	3.34e-05	1.11e-08	3.34e-05	8.56e-02	1.99e-01
Ellin517	5.81e-04	9.82e-07	3.75e-04	0.00e+00	0.00e+00	0.00e+00	8.58e-02	1.99e-01
SWB02	5.07e-04	7.50e-07	3.27e-04	0.00e+00	0.00e+00	0.00e+00	8.68e-02	1.99e-01
unclassified_Acidobacteriales	3.78e-04	4.17e-07	2.44e-04	0.00e+00	0.00e+00	0.00e+00	8.73e-02	1.99e-01
unclassified_Burkholderiales	1.96e-03	1.12e-05	1.27e-03	0.00e+00	0.00e+00	0.00e+00	8.78e-02	1.99e-01
Ellin6067	3.08e-03	2.07e-05	1.72e-03	3.71e-04	1.13e-06	3.36e-04	8.83e-02	1.99e-01
unclassified_Gemmatimonadota	3.50e-04	3.60e-07	2.27e-04	0.00e+00	0.00e+00	0.00e+00	8.85e-02	1.99e-01
Rhodoplanes	1.58e-03	6.99e-06	9.99e-04	3.34e-05	1.11e-08	3.34e-05	8.90e-02	1.99e-01
Stenotrophobacter	4.00e-03	4.54e-05	2.55e-03	6.76e-05	4.57e-08	6.76e-05	8.91e-02	1.99e-01
Blastopirellula	0.00e+00	0.00e+00	0.00e+00	1.00e-04	1.00e-07	1.00e-04	8.95e-02	1.99e-01
Halioglobus	0.00e+00	0.00e+00	0.00e+00	1.00e-04	1.00e-07	1.00e-04	8.95e-02	1.99e-01
Lachnospiraceae_FCS020_group	0.00e+00	0.00e+00	0.00e+00	1.00e-04	1.00e-07	1.00e-04	8.95e-02	1.99e-01
Lewinella	0.00e+00	0.00e+00	0.00e+00	1.00e-04	1.00e-07	1.00e-04	8.95e-02	1.99e-01
Vampirovibrio	0.00e+00	0.00e+00	0.00e+00	1.00e-04	1.00e-07	1.00e-04	8.95e-02	1.99e-01
unclassified_Micropepsaceae	0.00e+00	0.00e+00	0.00e+00	1.00e-04	1.00e-07	1.00e-04	8.95e-02	1.99e-01
unclassified_Verrucomicrobiaceae	4.15e-04	5.07e-07	2.69e-04	0.00e+00	0.00e+00	0.00e+00	8.95e-02	1.99e-01
Armatimonas	1.95e-04	1.12e-07	1.27e-04	0.00e+00	0.00e+00	0.00e+00	8.99e-02	1.99e-01
unclassified_Azospirillales	9.32e-04	2.59e-06	6.08e-04	0.00e+00	0.00e+00	0.00e+00	9.25e-02	2.04e-01
Corynebacterium	5.41e-04	8.73e-07	3.53e-04	0.00e+00	0.00e+00	0.00e+00	9.31e-02	2.05e-01
Phenylobacterium	2.24e-04	1.52e-07	1.47e-04	0.00e+00	0.00e+00	0.00e+00	9.67e-02	2.11e-01
UTCFX1	5.17e-04	8.06e-07	3.39e-04	0.00e+00	0.00e+00	0.00e+00	9.68e-02	2.11e-01
unclassified_UCG_010	2.08e-04	1.31e-07	1.37e-04	0.00e+00	0.00e+00	0.00e+00	9.74e-02	2.12e-01
uncultured_Alphaproteobacteria_bacterium	1.52e-03	7.07e-06	1.01e-03	0.00e+00	0.00e+00	0.00e+00	9.91e-02	2.15e-01
unclassified_Chloroflexi	3.67e-04	4.12e-07	2.43e-04	0.00e+00	0.00e+00	0.00e+00	1.00e-01	2.17e-01
Lutimonas	4.36e-05	1.33e-08	4.36e-05	1.53e-04	1.17e-07	1.08e-04	1.01e-01	2.17e-01
Rubrivivax	1.84e-04	1.03e-07	1.21e-04	0.00e+00	0.00e+00	0.00e+00	1.01e-01	2.17e-01
Ellin6055	6.63e-04	1.28e-06	4.28e-04	1.67e-05	2.78e-09	1.67e-05	1.03e-01	2.19e-01
Dongia	9.13e-04	1.97e-06	5.31e-04	1.00e-04	1.00e-07	1.00e-04	1.04e-01	2.21e-01
unclassified_LWQ8	2.11e-04	1.41e-07	1.42e-04	0.00e+00	0.00e+00	0.00e+00	1.12e-01	2.37e-01
Asaia	1.17e-04	5.32e-08	8.72e-05	2.72e-05	3.30e-09	1.82e-05	1.13e-01	2.37e-01
Pediococcus	1.31e-04	5.76e-08	9.07e-05	3.66e-05	6.92e-09	2.63e-05	1.13e-01	2.37e-01
unclassified_BIrii41	3.94e-04	4.90e-07	2.65e-04	0.00e+00	0.00e+00	0.00e+00	1.13e-01	2.37e-01
uncultured_subdivision_3_bacterium	3.60e-04	4.11e-07	2.42e-04	0.00e+00	0.00e+00	0.00e+00	1.14e-01	2.39e-01
unclassified_Ilumatobacteraceae	3.03e-04	2.92e-07	2.04e-04	0.00e+00	0.00e+00	0.00e+00	1.18e-01	2.45e-01
Abditibacterium	4.66e-04	6.96e-07	3.15e-04	0.00e+00	0.00e+00	0.00e+00	1.19e-01	2.47e-01
unclassified_Candidatus_Collierbacteria	2.96e-04	2.80e-07	2.00e-04	0.00e+00	0.00e+00	0.00e+00	1.19e-01	2.47e-01
Devosia	5.51e-04	9.27e-07	3.64e-04	1.32e-05	1.73e-09	1.32e-05	1.22e-01	2.52e-01
Adhaeribacter	2.71e-04	2.37e-07	1.84e-04	0.00e+00	0.00e+00	0.00e+00	1.23e-01	2.54e-01
Roseimicrobium	6.25e-04	9.75e-07	3.73e-04	6.76e-05	4.57e-08	6.76e-05	1.26e-01	2.58e-01
Haliangium	4.26e-04	3.86e-07	2.35e-04	6.76e-05	4.57e-08	6.76e-05	1.28e-01	2.61e-01
Noviherbaspirillum	2.11e-04	1.45e-07	1.44e-04	0.00e+00	0.00e+00	0.00e+00	1.28e-01	2.61e-01
unclassified_Comamonadaceae	2.31e-04	1.75e-07	1.58e-04	0.00e+00	0.00e+00	0.00e+00	1.29e-01	2.62e-01
uncultured_Chloroflexi_bacterium	2.31e-04	1.75e-07	1.58e-04	0.00e+00	0.00e+00	0.00e+00	1.29e-01	2.62e-01
Atopobium	3.45e-04	3.91e-07	2.36e-04	0.00e+00	0.00e+00	0.00e+00	1.30e-01	2.63e-01
unclassified_Bdellovibrionota	1.72e-03	9.73e-06	1.18e-03	0.00e+00	0.00e+00	0.00e+00	1.32e-01	2.66e-01
Polyangium	3.30e-04	3.62e-07	2.28e-04	0.00e+00	0.00e+00	0.00e+00	1.37e-01	2.74e-01
unclassified_Rhodanobacteraceae	3.30e-04	3.62e-07	2.28e-04	0.00e+00	0.00e+00	0.00e+00	1.37e-01	2.74e-01
Luteolibacter	4.75e-04	5.27e-07	2.74e-04	6.67e-05	4.45e-08	6.67e-05	1.39e-01	2.78e-01
unclassified_NS11_12_marine_group	3.26e-04	3.59e-07	2.26e-04	0.00e+00	0.00e+00	0.00e+00	1.42e-01	2.82e-01
Ohtaekwangia	4.49e-04	6.78e-07	3.11e-04	0.00e+00	0.00e+00	0.00e+00	1.43e-01	2.82e-01
Rhodococcus	4.04e-05	1.14e-08	4.04e-05	0.00e+00	0.00e+00	0.00e+00	1.43e-01	2.82e-01
uncultured_marine_microorganism	7.31e-05	1.64e-08	4.84e-05	0.00e+00	0.00e+00	0.00e+00	1.43e-01	2.82e-01
Eisenbergiella	1.31e-04	1.20e-07	1.31e-04	1.32e-05	1.73e-09	1.32e-05	1.55e-01	3.01e-01
Mucilaginibacter	6.53e-05	2.99e-08	6.53e-05	6.76e-05	4.57e-08	6.76e-05	1.55e-01	3.01e-01
Rickettsia	9.18e-05	2.57e-08	6.06e-05	1.78e-05	3.15e-09	1.78e-05	1.55e-01	3.01e-01
Arenimonas	5.72e-04	7.02e-07	3.17e-04	1.00e-04	1.00e-07	1.00e-04	1.56e-01	3.01e-01
uncultured_Candidatus_Rokubactera_bacterium	7.60e-04	1.23e-06	4.19e-04	1.35e-04	1.83e-07	1.35e-04	1.56e-01	3.01e-01
Candidatus_Xiphinematobacter	2.38e-04	1.97e-07	1.68e-04	0.00e+00	0.00e+00	0.00e+00	1.57e-01	3.01e-01
uncultured_Planctomycetales_bacterium	3.57e-04	4.43e-07	2.52e-04	0.00e+00	0.00e+00	0.00e+00	1.57e-01	3.01e-01
Novosphingobium	5.79e-04	5.61e-07	2.83e-04	1.35e-04	1.83e-07	1.35e-04	1.59e-01	3.04e-01
Faecalibaculum	8.08e-04	1.76e-06	5.01e-04	9.45e-05	4.28e-08	6.55e-05	1.61e-01	3.04e-01
uncultured_beta_proteobacterium	3.60e-04	4.11e-07	2.42e-04	1.78e-05	3.15e-09	1.78e-05	1.63e-01	3.04e-01
Aeribacillus	0.00e+00	0.00e+00	0.00e+00	3.38e-04	1.14e-06	3.38e-04	1.64e-01	3.04e-01
Butyricimonas	0.00e+00	0.00e+00	0.00e+00	8.34e-05	6.96e-08	8.34e-05	1.64e-01	3.04e-01
Chroococcidiopsis_SAG_2023	0.00e+00	0.00e+00	0.00e+00	8.34e-05	6.96e-08	8.34e-05	1.64e-01	3.04e-01
Hyphomicrobium	0.00e+00	0.00e+00	0.00e+00	8.34e-05	6.96e-08	8.34e-05	1.64e-01	3.04e-01
Poseidonibacter	0.00e+00	0.00e+00	0.00e+00	8.34e-05	6.96e-08	8.34e-05	1.64e-01	3.04e-01
Pseudarcobacter	0.00e+00	0.00e+00	0.00e+00	2.36e-04	4.07e-07	2.02e-04	1.64e-01	3.04e-01
endosymbionts	0.00e+00	0.00e+00	0.00e+00	6.58e-05	4.33e-08	6.58e-05	1.64e-01	3.04e-01
unclassified_Caulobacteraceae	0.00e+00	0.00e+00	0.00e+00	9.17e-05	4.71e-08	6.86e-05	1.64e-01	3.04e-01
unclassified_Neisseriaceae	0.00e+00	0.00e+00	0.00e+00	7.22e-05	5.21e-08	7.22e-05	1.64e-01	3.04e-01
uncultured_sludge_bacterium	2.69e-04	2.56e-07	1.91e-04	0.00e+00	0.00e+00	0.00e+00	1.67e-01	3.07e-01
Christensenellaceae_R_7_group	4.90e-04	8.58e-07	3.50e-04	0.00e+00	0.00e+00	0.00e+00	1.68e-01	3.10e-01
Burkholderia_Caballeronia_Paraburkholderia	1.15e-03	4.72e-06	8.21e-04	1.20e-05	1.44e-09	1.20e-05	1.77e-01	3.23e-01
Pedomicrobium	5.01e-04	6.57e-07	3.06e-04	6.76e-05	4.57e-08	6.76e-05	1.77e-01	3.23e-01
Planktosalinus	0.00e+00	0.00e+00	0.00e+00	6.53e-04	2.24e-06	4.73e-04	1.77e-01	3.24e-01
Streptococcus	1.30e-02	5.60e-04	8.94e-03	7.22e-04	3.00e-07	1.73e-04	1.79e-01	3.24e-01
Sumerlaea	2.65e-04	2.59e-07	1.93e-04	0.00e+00	0.00e+00	0.00e+00	1.79e-01	3.24e-01
unclassified_D05_2	2.65e-04	2.59e-07	1.93e-04	0.00e+00	0.00e+00	0.00e+00	1.79e-01	3.24e-01
unclassified_p_2534_18B5_gut_group	6.53e-04	1.58e-06	4.76e-04	0.00e+00	0.00e+00	0.00e+00	1.82e-01	3.29e-01
Candidatus_Arthromitus	2.64e-04	1.84e-07	1.62e-04	3.60e-05	1.30e-08	3.60e-05	1.83e-01	3.29e-01
Taibaiella	3.75e-04	5.26e-07	2.74e-04	0.00e+00	0.00e+00	0.00e+00	1.86e-01	3.33e-01
Bordetella	6.37e-04	1.10e-06	3.96e-04	9.16e-05	4.78e-08	6.91e-05	1.88e-01	3.36e-01
uncultured_proteobacterium	7.10e-04	1.03e-06	3.83e-04	1.68e-04	1.31e-07	1.14e-04	1.88e-01	3.36e-01
Gemmatimonas	1.28e-04	7.01e-08	1.00e-04	6.67e-05	4.45e-08	6.67e-05	1.94e-01	3.43e-01
unclassified_A21b	4.26e-04	4.64e-07	2.57e-04	6.76e-05	4.57e-08	6.76e-05	1.94e-01	3.43e-01
unclassified_Bacteroidales	2.35e-04	2.14e-07	1.75e-04	0.00e+00	0.00e+00	0.00e+00	1.95e-01	3.44e-01
unclassified_Elsterales	2.92e-04	3.32e-07	2.18e-04	0.00e+00	0.00e+00	0.00e+00	1.97e-01	3.47e-01
Rikenellaceae_RC9_gut_group	9.20e-03	3.11e-04	6.67e-03	3.41e-04	3.00e-07	1.73e-04	2.02e-01	3.54e-01
unclassified_Myxococcaceae	1.79e-04	1.29e-07	1.36e-04	0.00e+00	0.00e+00	0.00e+00	2.03e-01	3.55e-01
Ilumatobacter	3.43e-04	4.77e-07	2.61e-04	0.00e+00	0.00e+00	0.00e+00	2.08e-01	3.61e-01
Nitrosospira	4.09e-04	4.54e-07	2.55e-04	6.74e-05	2.87e-08	5.36e-05	2.09e-01	3.61e-01
Quinella	8.71e-05	5.31e-08	8.71e-05	1.35e-04	1.83e-07	1.35e-04	2.09e-01	3.61e-01
[Eubacterium]_nodatum_group	9.53e-05	2.68e-08	6.19e-05	3.34e-05	1.11e-08	3.34e-05	2.09e-01	3.61e-01
Flaviaesturariibacter	8.12e-04	2.71e-06	6.22e-04	0.00e+00	0.00e+00	0.00e+00	2.11e-01	3.64e-01
Chryseobacterium	5.22e-04	5.11e-07	2.70e-04	1.42e-04	1.33e-07	1.15e-04	2.16e-01	3.71e-01
unclassified_Rhizobiales_Incertae_Sedis	1.19e-03	5.26e-06	8.67e-04	6.76e-05	4.57e-08	6.76e-05	2.17e-01	3.73e-01
Parvimonas	9.26e-04	2.91e-06	6.44e-04	8.88e-05	7.88e-08	8.88e-05	2.20e-01	3.76e-01
Candidatus_Saccharimonas	1.18e-03	4.56e-06	8.07e-04	1.35e-04	1.83e-07	1.35e-04	2.25e-01	3.83e-01
Lechevalieria	1.79e-04	1.37e-07	1.40e-04	0.00e+00	0.00e+00	0.00e+00	2.25e-01	3.83e-01
Fusobacterium	1.18e-02	5.76e-04	9.08e-03	2.00e-04	4.01e-07	2.00e-04	2.26e-01	3.84e-01
Selenomonas	4.07e-03	7.16e-05	3.20e-03	3.34e-05	1.11e-08	3.34e-05	2.30e-01	3.89e-01
Rubrobacter	1.90e-04	1.59e-07	1.51e-04	0.00e+00	0.00e+00	0.00e+00	2.31e-01	3.90e-01
Subdoligranulum	1.66e-03	7.82e-06	1.06e-03	3.07e-04	5.10e-07	2.26e-04	2.34e-01	3.91e-01
Tepidimonas	2.25e-04	2.26e-07	1.80e-04	0.00e+00	0.00e+00	0.00e+00	2.34e-01	3.91e-01
unclassified_Desulfovibrionaceae	2.03e-03	1.17e-05	1.29e-03	3.94e-04	3.38e-07	1.84e-04	2.34e-01	3.91e-01
Allobaculum	5.69e-04	1.31e-06	4.32e-04	2.76e-05	3.39e-09	1.84e-05	2.35e-01	3.91e-01
Lactococcus	4.90e-03	1.04e-04	3.85e-03	7.76e-05	3.10e-08	5.57e-05	2.35e-01	3.91e-01
Solobacterium	9.58e-04	4.12e-06	7.67e-04	0.00e+00	0.00e+00	0.00e+00	2.36e-01	3.91e-01
uncultured_Porphyromonadaceae_bacterium	1.99e-04	1.78e-07	1.60e-04	0.00e+00	0.00e+00	0.00e+00	2.37e-01	3.92e-01
Ramlibacter	5.60e-04	7.67e-07	3.31e-04	1.34e-04	8.02e-08	8.95e-05	2.39e-01	3.94e-01
Altererythrobacter	4.62e-04	7.00e-07	3.16e-04	6.67e-05	4.45e-08	6.67e-05	2.48e-01	4.08e-01
Psychrobacter	8.93e-04	3.30e-06	6.87e-04	4.99e-05	2.49e-08	4.99e-05	2.49e-01	4.08e-01
unclassified_Actinobacteriota	3.16e-04	4.68e-07	2.58e-04	0.00e+00	0.00e+00	0.00e+00	2.49e-01	4.08e-01
Odoribacter	1.22e-03	4.50e-06	8.01e-04	2.34e-04	2.48e-07	1.57e-04	2.56e-01	4.18e-01
Bacillus	4.81e-03	1.00e-04	3.78e-03	2.91e-04	3.41e-07	1.85e-04	2.59e-01	4.23e-01
Staphylococcus	1.62e-02	1.25e-03	1.33e-02	2.87e-04	2.10e-07	1.45e-04	2.60e-01	4.23e-01
Porphyromonas	1.26e-02	7.92e-04	1.06e-02	0.00e+00	0.00e+00	0.00e+00	2.61e-01	4.23e-01
Roseburia	2.02e-05	2.85e-09	2.02e-05	2.42e-04	4.09e-07	2.02e-04	2.65e-01	4.29e-01
Akkermansia	4.92e-03	4.39e-05	2.51e-03	1.80e-03	7.53e-06	8.68e-04	2.66e-01	4.30e-01
unclassified_B1_7BS	3.39e-04	3.46e-07	2.22e-04	6.67e-05	4.45e-08	6.67e-05	2.69e-01	4.30e-01
unclassified_Lachnospiraceae	2.62e-03	6.95e-06	9.96e-04	1.08e-03	7.44e-06	8.63e-04	2.69e-01	4.30e-01
unclassified_RF39	1.69e-03	9.38e-06	1.16e-03	2.95e-04	7.18e-07	2.68e-04	2.69e-01	4.30e-01
Negativibacillus	1.63e-04	1.36e-07	1.39e-04	0.00e+00	0.00e+00	0.00e+00	2.70e-01	4.30e-01
Lachnospiraceae_XPB1014_group	3.05e-04	4.78e-07	2.61e-04	0.00e+00	0.00e+00	0.00e+00	2.71e-01	4.30e-01
Levilactobacillus	2.82e-04	4.07e-07	2.41e-04	0.00e+00	0.00e+00	0.00e+00	2.71e-01	4.30e-01
Prevotella_7	1.31e-03	7.92e-06	1.06e-03	6.67e-05	4.45e-08	6.67e-05	2.72e-01	4.30e-01
Ideonella	3.47e-04	5.09e-07	2.70e-04	3.34e-05	1.11e-08	3.34e-05	2.81e-01	4.37e-01
Granulicatella	2.58e-04	3.24e-07	2.15e-04	1.32e-05	1.73e-09	1.32e-05	2.87e-01	4.37e-01
Aeromonas	8.92e-04	2.76e-06	6.28e-04	1.66e-04	1.78e-07	1.33e-04	2.89e-01	4.37e-01
Parabacteroides	1.41e-03	4.16e-06	7.71e-04	5.07e-04	4.45e-07	2.11e-04	2.90e-01	4.37e-01
Cutibacterium	9.94e-03	5.27e-04	8.67e-03	2.00e-04	7.87e-08	8.87e-05	2.92e-01	4.37e-01
unclassified_Ruminococcaceae	2.33e-03	2.61e-05	1.93e-03	1.59e-04	1.81e-07	1.35e-04	2.93e-01	4.37e-01
Acetoanaerobium	0.00e+00	0.00e+00	0.00e+00	3.49e-05	1.21e-08	3.49e-05	2.94e-01	4.37e-01
Fournierella	0.00e+00	0.00e+00	0.00e+00	4.23e-05	1.79e-08	4.23e-05	2.94e-01	4.37e-01
Geminocystis_PCC_6308	0.00e+00	0.00e+00	0.00e+00	5.01e-05	2.51e-08	5.01e-05	2.94e-01	4.37e-01
Geothermobacter	0.00e+00	0.00e+00	0.00e+00	2.03e-04	4.11e-07	2.03e-04	2.94e-01	4.37e-01
Maribacter	0.00e+00	0.00e+00	0.00e+00	5.01e-05	2.51e-08	5.01e-05	2.94e-01	4.37e-01
Marinobacter	0.00e+00	0.00e+00	0.00e+00	5.01e-05	2.51e-08	5.01e-05	2.94e-01	4.37e-01
OM60_NOR5__clade	0.00e+00	0.00e+00	0.00e+00	5.01e-05	2.51e-08	5.01e-05	2.94e-01	4.37e-01
Photobacterium	0.00e+00	0.00e+00	0.00e+00	5.01e-05	2.51e-08	5.01e-05	2.94e-01	4.37e-01
Rheinheimera	0.00e+00	0.00e+00	0.00e+00	5.01e-05	2.51e-08	5.01e-05	2.94e-01	4.37e-01
SH3_11	0.00e+00	0.00e+00	0.00e+00	5.01e-05	2.51e-08	5.01e-05	2.94e-01	4.37e-01
Sulfurimonas	0.00e+00	0.00e+00	0.00e+00	5.01e-05	2.51e-08	5.01e-05	2.94e-01	4.37e-01
Thiobacillus	0.00e+00	0.00e+00	0.00e+00	5.01e-05	2.51e-08	5.01e-05	2.94e-01	4.37e-01
Tumebacillus	0.00e+00	0.00e+00	0.00e+00	3.95e-05	1.56e-08	3.95e-05	2.94e-01	4.37e-01
[Eubacterium]_ruminantium_group	0.00e+00	0.00e+00	0.00e+00	2.03e-04	4.11e-07	2.03e-04	2.94e-01	4.37e-01
[Ruminococcus]_torques_group	0.00e+00	0.00e+00	0.00e+00	1.48e-04	1.80e-07	1.34e-04	2.94e-01	4.37e-01
unclassified_Enterobacteriaceae	0.00e+00	0.00e+00	0.00e+00	4.23e-05	1.79e-08	4.23e-05	2.94e-01	4.37e-01
unclassified_Planctomycetales	2.89e-04	4.69e-07	2.59e-04	0.00e+00	0.00e+00	0.00e+00	2.94e-01	4.37e-01
unclassified_Propionibacteriaceae	0.00e+00	0.00e+00	0.00e+00	5.01e-05	2.51e-08	5.01e-05	2.94e-01	4.37e-01
unclassified_Rhodospirillales	0.00e+00	0.00e+00	0.00e+00	2.03e-04	4.11e-07	2.03e-04	2.94e-01	4.37e-01
Treponema	2.65e-03	3.91e-05	2.36e-03	1.78e-05	3.15e-09	1.78e-05	2.96e-01	4.39e-01
SM1A02	3.30e-04	3.62e-07	2.28e-04	6.76e-05	4.57e-08	6.76e-05	3.00e-01	4.43e-01
Alteromonas	0.00e+00	0.00e+00	0.00e+00	7.10e-05	5.04e-08	7.10e-05	3.05e-01	4.43e-01
Candidatus_Planktoluna	0.00e+00	0.00e+00	0.00e+00	6.67e-05	4.45e-08	6.67e-05	3.05e-01	4.43e-01
Marivivens	0.00e+00	0.00e+00	0.00e+00	6.67e-05	4.45e-08	6.67e-05	3.05e-01	4.43e-01
Myroides	0.00e+00	0.00e+00	0.00e+00	5.26e-05	2.77e-08	5.26e-05	3.05e-01	4.43e-01
Nautella	0.00e+00	0.00e+00	0.00e+00	5.74e-05	1.51e-08	3.89e-05	3.05e-01	4.43e-01
Stappia	0.00e+00	0.00e+00	0.00e+00	4.80e-05	2.30e-08	4.80e-05	3.05e-01	4.43e-01
Vibrio	0.00e+00	0.00e+00	0.00e+00	6.67e-05	4.45e-08	6.67e-05	3.05e-01	4.43e-01
uncultured_Acetivibrio_sp.	2.84e-04	4.72e-07	2.60e-04	0.00e+00	0.00e+00	0.00e+00	3.05e-01	4.43e-01
Mycoplasma	4.77e-03	1.33e-04	4.37e-03	1.67e-05	2.78e-09	1.67e-05	3.09e-01	4.48e-01
Clade_Ia	3.00e-04	1.69e-07	1.55e-04	1.00e-04	1.00e-07	1.00e-04	3.15e-01	4.55e-01
unclassified_Xanthobacteraceae	5.13e-04	8.48e-07	3.48e-04	1.24e-04	1.01e-07	1.00e-04	3.18e-01	4.58e-01
Peptostreptococcus	8.48e-04	4.54e-06	8.05e-04	0.00e+00	0.00e+00	0.00e+00	3.27e-01	4.61e-01
Ralstonia	4.58e-03	1.26e-04	4.23e-03	1.03e-04	4.75e-08	6.89e-05	3.27e-01	4.61e-01
Ellin516	5.06e-04	1.62e-06	4.81e-04	0.00e+00	0.00e+00	0.00e+00	3.28e-01	4.61e-01
Peptococcus	3.89e-03	9.59e-05	3.70e-03	0.00e+00	0.00e+00	0.00e+00	3.30e-01	4.61e-01
Helicobacter	8.65e-04	2.21e-06	5.62e-04	2.39e-04	4.08e-07	2.02e-04	3.33e-01	4.61e-01
Brevundimonas	6.78e-04	1.61e-06	4.80e-04	1.65e-04	1.24e-07	1.11e-04	3.37e-01	4.61e-01
uncultured_Ruminococcaceae_bacterium	3.29e-04	4.15e-07	2.43e-04	6.76e-05	4.57e-08	6.76e-05	3.40e-01	4.61e-01
Veillonella	3.62e-03	7.73e-05	3.32e-03	1.76e-04	2.24e-07	1.50e-04	3.42e-01	4.61e-01
Ileibacterium	3.03e-04	5.51e-07	2.80e-04	1.32e-05	1.73e-09	1.32e-05	3.43e-01	4.61e-01
Pseudomonas	1.07e-02	2.76e-04	6.27e-03	3.70e-03	6.38e-05	2.53e-03	3.43e-01	4.61e-01
Prevotellaceae_Ga6A1_group	0.00e+00	0.00e+00	0.00e+00	1.38e-03	1.82e-05	1.35e-03	3.50e-01	4.61e-01
Providencia	1.67e-04	5.40e-08	8.78e-05	3.38e-04	1.14e-06	3.38e-04	3.51e-01	4.61e-01
Capnocytophaga	4.71e-03	1.52e-04	4.66e-03	0.00e+00	0.00e+00	0.00e+00	3.54e-01	4.61e-01
Paucibacter	2.56e-02	4.39e-03	2.50e-02	3.49e-04	7.12e-07	2.67e-04	3.56e-01	4.61e-01
unclassified_KF_JG30_B3	2.17e-04	1.23e-07	1.33e-04	6.76e-05	4.57e-08	6.76e-05	3.59e-01	4.61e-01
2013Ark19i	2.65e-04	4.92e-07	2.65e-04	0.00e+00	0.00e+00	0.00e+00	3.63e-01	4.61e-01
Dysgonomonas	1.96e-04	2.69e-07	1.96e-04	0.00e+00	0.00e+00	0.00e+00	3.63e-01	4.61e-01
Fastidiosipila	6.55e-04	3.01e-06	6.55e-04	0.00e+00	0.00e+00	0.00e+00	3.63e-01	4.61e-01
Kosakonia	4.98e-03	1.69e-04	4.91e-03	6.76e-05	4.57e-08	6.76e-05	3.63e-01	4.61e-01
Moheibacter	3.70e-04	9.60e-07	3.70e-04	0.00e+00	0.00e+00	0.00e+00	3.63e-01	4.61e-01
Haemophilus	1.31e-04	1.20e-07	1.31e-04	2.63e-05	6.92e-09	2.63e-05	3.74e-01	4.61e-01
UCG_002	6.06e-05	2.57e-08	6.06e-05	2.63e-05	6.92e-09	2.63e-05	3.74e-01	4.61e-01
unclassified_env.OPS_17	9.18e-05	2.57e-08	6.06e-05	2.63e-05	6.92e-09	2.63e-05	3.74e-01	4.61e-01
Algoriphagus	0.00e+00	0.00e+00	0.00e+00	4.34e-04	1.88e-06	4.34e-04	3.75e-01	4.61e-01
Anaeroglobus	3.55e-03	8.83e-05	3.55e-03	0.00e+00	0.00e+00	0.00e+00	3.75e-01	4.61e-01
Anaeroplasma	0.00e+00	0.00e+00	0.00e+00	1.22e-03	1.48e-05	1.22e-03	3.75e-01	4.61e-01
Anoxybacillus	1.61e-04	1.83e-07	1.61e-04	0.00e+00	0.00e+00	0.00e+00	3.75e-01	4.61e-01
Aurantimicrobium	1.82e-04	2.31e-07	1.82e-04	0.00e+00	0.00e+00	0.00e+00	3.75e-01	4.61e-01
Bilophila	1.52e-04	1.63e-07	1.52e-04	0.00e+00	0.00e+00	0.00e+00	3.75e-01	4.61e-01
Blattabacterium	8.71e-04	5.31e-06	8.71e-04	0.00e+00	0.00e+00	0.00e+00	3.75e-01	4.61e-01
Catonella	1.72e-04	2.08e-07	1.72e-04	0.00e+00	0.00e+00	0.00e+00	3.75e-01	4.61e-01
Caulobacter	1.23e-03	1.06e-05	1.23e-03	0.00e+00	0.00e+00	0.00e+00	3.75e-01	4.61e-01
Clostridium_sensu_stricto_13	1.74e-04	2.13e-07	1.74e-04	0.00e+00	0.00e+00	0.00e+00	3.75e-01	4.61e-01
Coxiella	0.00e+00	0.00e+00	0.00e+00	1.84e-04	3.37e-07	1.84e-04	3.75e-01	4.61e-01
Erysipelotrichaceae_UCG_006	7.41e-04	3.85e-06	7.41e-04	0.00e+00	0.00e+00	0.00e+00	3.75e-01	4.61e-01
Eubacterium_coprostanoligenes	2.42e-04	4.11e-07	2.42e-04	0.00e+00	0.00e+00	0.00e+00	3.75e-01	4.61e-01
Filifactor	9.14e-04	5.85e-06	9.14e-04	0.00e+00	0.00e+00	0.00e+00	3.75e-01	4.61e-01
Fretibacterium	3.79e-04	1.01e-06	3.79e-04	0.00e+00	0.00e+00	0.00e+00	3.75e-01	4.61e-01
Granulicella	1.74e-04	2.13e-07	1.74e-04	0.00e+00	0.00e+00	0.00e+00	3.75e-01	4.61e-01
Halarcobacter	7.07e-04	3.50e-06	7.07e-04	0.00e+00	0.00e+00	0.00e+00	3.75e-01	4.61e-01
Janibacter	0.00e+00	0.00e+00	0.00e+00	1.67e-04	2.78e-07	1.67e-04	3.75e-01	4.61e-01
Lachnospiraceae_FE2018_group	1.21e-04	1.02e-07	1.21e-04	0.00e+00	0.00e+00	0.00e+00	3.75e-01	4.61e-01
Lachnospiraceae_NK3A20_group	2.76e-04	5.33e-07	2.76e-04	0.00e+00	0.00e+00	0.00e+00	3.75e-01	4.61e-01
Marivita	0.00e+00	0.00e+00	0.00e+00	2.50e-04	6.26e-07	2.50e-04	3.75e-01	4.61e-01
Megasphaera	1.45e-03	1.47e-05	1.45e-03	0.00e+00	0.00e+00	0.00e+00	3.75e-01	4.61e-01
Mogibacterium	3.10e-04	6.74e-07	3.10e-04	0.00e+00	0.00e+00	0.00e+00	3.75e-01	4.61e-01
Moryella	5.21e-03	1.90e-04	5.21e-03	0.00e+00	0.00e+00	0.00e+00	3.75e-01	4.61e-01
Nannochloropsis_limnetica	0.00e+00	0.00e+00	0.00e+00	1.13e-03	1.29e-05	1.13e-03	3.75e-01	4.61e-01
Nitrosomonas	2.42e-04	4.11e-07	2.42e-04	0.00e+00	0.00e+00	0.00e+00	3.75e-01	4.61e-01
Ochrobactrum	1.74e-04	2.13e-07	1.74e-04	0.00e+00	0.00e+00	0.00e+00	3.75e-01	4.61e-01
Oribacterium	1.97e-03	2.70e-05	1.97e-03	0.00e+00	0.00e+00	0.00e+00	3.75e-01	4.61e-01
Pedosphaera	4.24e-04	1.26e-06	4.24e-04	0.00e+00	0.00e+00	0.00e+00	3.75e-01	4.61e-01
Phocaeicola	6.28e-03	2.76e-04	6.28e-03	0.00e+00	0.00e+00	0.00e+00	3.75e-01	4.61e-01
Plesiomonas	2.62e-04	4.82e-07	2.62e-04	0.00e+00	0.00e+00	0.00e+00	3.75e-01	4.61e-01
Pseudorhodobacter	0.00e+00	0.00e+00	0.00e+00	3.00e-04	9.02e-07	3.00e-04	3.75e-01	4.61e-01
Pyramidobacter	2.17e-02	3.29e-03	2.17e-02	0.00e+00	0.00e+00	0.00e+00	3.75e-01	4.61e-01
Rhodonellum	0.00e+00	0.00e+00	0.00e+00	5.34e-04	2.85e-06	5.34e-04	3.75e-01	4.61e-01
Seohaeicola	0.00e+00	0.00e+00	0.00e+00	2.17e-04	4.71e-07	2.17e-04	3.75e-01	4.61e-01
Shivajiella	0.00e+00	0.00e+00	0.00e+00	2.50e-04	6.26e-07	2.50e-04	3.75e-01	4.61e-01
TM7a	1.09e-03	8.32e-06	1.09e-03	0.00e+00	0.00e+00	0.00e+00	3.75e-01	4.61e-01
Tannerella	6.98e-04	3.41e-06	6.98e-04	0.00e+00	0.00e+00	0.00e+00	3.75e-01	4.61e-01
Tunicatimonas	1.61e-04	1.83e-07	1.61e-04	0.00e+00	0.00e+00	0.00e+00	3.75e-01	4.61e-01
UBA1819	1.38e-04	1.33e-07	1.38e-04	0.00e+00	0.00e+00	0.00e+00	3.75e-01	4.61e-01
W5053	2.07e-04	3.00e-07	2.07e-04	0.00e+00	0.00e+00	0.00e+00	3.75e-01	4.61e-01
[Eubacterium]_saphenum_group	2.76e-04	5.33e-07	2.76e-04	0.00e+00	0.00e+00	0.00e+00	3.75e-01	4.61e-01
[Eubacterium]_ventriosum_group	1.61e-04	1.83e-07	1.61e-04	0.00e+00	0.00e+00	0.00e+00	3.75e-01	4.61e-01
unclassified_67_14	1.82e-04	2.31e-07	1.82e-04	0.00e+00	0.00e+00	0.00e+00	3.75e-01	4.61e-01
unclassified_Anaerovoracaceae	1.21e-04	1.02e-07	1.21e-04	0.00e+00	0.00e+00	0.00e+00	3.75e-01	4.61e-01
unclassified_Clostridiales_bacterium_oral_taxon_075	3.05e-04	6.53e-07	3.05e-04	0.00e+00	0.00e+00	0.00e+00	3.75e-01	4.61e-01
unclassified_Hyphomonadaceae	0.00e+00	0.00e+00	0.00e+00	1.67e-04	2.78e-07	1.67e-04	3.75e-01	4.61e-01
unclassified_Oxalobacteraceae	1.82e-04	2.31e-07	1.82e-04	0.00e+00	0.00e+00	0.00e+00	3.75e-01	4.61e-01
unclassified_Pla1_lineage	1.52e-04	1.63e-07	1.52e-04	0.00e+00	0.00e+00	0.00e+00	3.75e-01	4.61e-01
unclassified_T34	2.22e-04	3.45e-07	2.22e-04	0.00e+00	0.00e+00	0.00e+00	3.75e-01	4.61e-01
Comamonas	2.72e-05	5.17e-09	2.72e-05	0.00e+00	0.00e+00	0.00e+00	3.79e-01	4.64e-01
Rothia	4.36e-05	1.33e-08	4.36e-05	0.00e+00	0.00e+00	0.00e+00	3.79e-01	4.64e-01
Ezakiella	2.72e-05	5.17e-09	2.72e-05	6.00e-05	3.60e-08	6.00e-05	4.19e-01	5.10e-01
Serratia	2.18e-05	3.32e-09	2.18e-05	1.25e-04	1.55e-07	1.25e-04	4.19e-01	5.10e-01
Subsaxibacter	2.94e-05	6.07e-09	2.94e-05	8.34e-05	6.96e-08	8.34e-05	4.19e-01	5.10e-01
Aquicella	1.39e-04	8.63e-08	1.11e-04	5.01e-05	2.51e-08	5.01e-05	4.38e-01	5.32e-01
unclassified_Unknown_Family	8.71e-05	5.31e-08	8.71e-05	6.67e-05	4.45e-08	6.67e-05	4.87e-01	5.91e-01
OM27_clade	5.44e-05	2.07e-08	5.44e-05	1.17e-04	1.36e-07	1.17e-04	4.98e-01	6.02e-01
Leuconostoc	4.64e-04	1.51e-06	4.64e-04	0.00e+00	0.00e+00	0.00e+00	5.09e-01	6.15e-01
Porphyromonadaceae_bacterium_C941	1.02e-03	7.24e-06	1.02e-03	0.00e+00	0.00e+00	0.00e+00	5.12e-01	6.16e-01
Pseudoramibacter	2.16e-03	3.25e-05	2.16e-03	0.00e+00	0.00e+00	0.00e+00	5.12e-01	6.16e-01
Family_XIII_AD3011_group	2.78e-04	2.81e-07	2.00e-04	6.76e-05	4.57e-08	6.76e-05	5.20e-01	6.24e-01
UCG_005	2.53e-04	2.69e-07	1.96e-04	2.32e-03	4.33e-05	2.08e-03	5.21e-01	6.24e-01
Gardnerella	2.35e-03	3.72e-05	2.30e-03	7.59e-05	2.50e-08	5.00e-05	5.24e-01	6.25e-01
NK4A214_group	1.80e-04	5.81e-08	9.11e-05	6.76e-05	4.57e-08	6.76e-05	5.24e-01	6.25e-01
Vagococcus	1.18e-03	9.68e-06	1.18e-03	1.67e-05	2.78e-09	1.67e-05	5.26e-01	6.26e-01
Barnesiella	0.00e+00	0.00e+00	0.00e+00	7.96e-05	4.53e-08	6.73e-05	5.29e-01	6.27e-01
HIMB11	0.00e+00	0.00e+00	0.00e+00	3.34e-05	1.11e-08	3.34e-05	5.29e-01	6.27e-01
Holdemanella	6.46e-04	2.92e-06	6.46e-04	1.32e-05	1.73e-09	1.32e-05	5.29e-01	6.27e-01
Halomonas	2.40e-04	2.06e-07	1.72e-04	6.64e-04	1.58e-06	3.98e-04	5.32e-01	6.27e-01
Leptotrichia	5.19e-03	1.89e-04	5.19e-03	1.34e-04	8.02e-08	8.95e-05	5.32e-01	6.27e-01
Aggregatibacter	1.46e-03	1.25e-05	1.34e-03	1.73e-04	1.82e-07	1.35e-04	5.42e-01	6.36e-01
Parasutterella	4.28e-04	7.42e-07	3.25e-04	1.07e-04	5.53e-08	7.44e-05	5.42e-01	6.36e-01
[Eubacterium]_xylanophilum_group	5.03e-04	1.33e-06	4.36e-04	8.07e-05	4.54e-08	6.74e-05	5.43e-01	6.36e-01
Prevotella_9	3.92e-03	1.06e-04	3.89e-03	2.21e-04	3.31e-07	1.82e-04	5.47e-01	6.40e-01
[Eubacterium]_fissicatena_group	4.57e-04	1.46e-06	4.57e-04	2.52e-05	2.82e-09	1.68e-05	5.49e-01	6.41e-01
Cardiobacterium	1.44e-03	1.45e-05	1.44e-03	8.34e-05	6.96e-08	8.34e-05	5.52e-01	6.41e-01
Agathobacter	1.31e-04	1.20e-07	1.31e-04	1.16e-04	8.56e-08	9.25e-05	5.53e-01	6.41e-01
Ruminococcus	2.02e-04	2.85e-07	2.02e-04	1.60e-03	2.18e-05	1.48e-03	5.54e-01	6.41e-01
Faecalibacterium	1.93e-03	1.39e-05	1.41e-03	5.44e-04	2.10e-06	4.59e-04	5.56e-01	6.41e-01
Neisseria	1.35e-03	1.28e-05	1.35e-03	8.53e-05	4.61e-08	6.79e-05	5.57e-01	6.41e-01
Pelomonas	2.83e-04	5.59e-07	2.83e-04	1.78e-05	3.15e-09	1.78e-05	5.57e-01	6.41e-01
Clostridium_sensu_stricto_12	4.36e-05	1.33e-08	4.36e-05	6.76e-05	4.57e-08	6.76e-05	5.61e-01	6.41e-01
Dokdonella	4.36e-05	1.33e-08	4.36e-05	6.76e-05	4.57e-08	6.76e-05	5.61e-01	6.41e-01
UTBCD1	2.27e-04	1.75e-07	1.58e-04	6.76e-05	4.57e-08	6.76e-05	5.61e-01	6.41e-01
[Ruminococcus]_gnavus_group	8.72e-05	5.33e-08	8.72e-05	1.32e-05	1.73e-09	1.32e-05	5.61e-01	6.41e-01
unclassified_YM_S32_TM7_50_20	6.46e-05	1.26e-08	4.24e-05	6.76e-05	4.57e-08	6.76e-05	5.61e-01	6.41e-01
uncultured_Prosthecobacter_sp.	5.44e-05	2.07e-08	5.44e-05	6.76e-05	4.57e-08	6.76e-05	5.61e-01	6.41e-01
Aquabacterium	1.82e-04	2.31e-07	1.82e-04	1.32e-05	1.73e-09	1.32e-05	5.63e-01	6.42e-01
Sphingobacterium	8.39e-04	1.88e-06	5.18e-04	3.20e-04	4.96e-07	2.23e-04	5.65e-01	6.43e-01
Phascolarctobacterium	6.70e-04	2.15e-06	5.54e-04	1.55e-04	6.78e-08	8.24e-05	5.67e-01	6.44e-01
Paenibacillus	6.06e-05	2.57e-08	6.06e-05	6.76e-04	4.57e-06	6.76e-04	5.72e-01	6.48e-01
Dialister	3.62e-03	8.68e-05	3.52e-03	4.45e-04	5.23e-07	2.29e-04	5.76e-01	6.50e-01
Oscillibacter	4.61e-04	3.07e-07	2.09e-04	2.32e-04	2.07e-07	1.44e-04	5.76e-01	6.50e-01
Massilia	1.29e-03	2.89e-06	6.43e-04	5.86e-04	2.08e-06	4.56e-04	5.78e-01	6.52e-01
Companilactobacillus	4.72e-04	1.12e-06	4.00e-04	1.10e-04	7.26e-08	8.52e-05	5.85e-01	6.58e-01
Curvibacter	3.21e-04	5.46e-07	2.79e-04	6.76e-05	4.57e-08	6.76e-05	5.86e-01	6.58e-01
Monoglobus	8.77e-05	2.70e-08	6.21e-05	7.43e-04	5.52e-06	7.43e-04	5.87e-01	6.58e-01
Thauera	2.83e-04	5.59e-07	2.83e-04	3.34e-05	1.11e-08	3.34e-05	5.91e-01	6.61e-01
Pedobacter	7.13e-04	1.46e-06	4.56e-04	2.67e-04	7.13e-07	2.67e-04	6.05e-01	6.75e-01
Candidatus_Solibacter	2.49e-04	1.23e-07	1.33e-04	1.13e-04	9.90e-08	9.95e-05	6.16e-01	6.87e-01
Enterococcus	5.12e-04	8.60e-07	3.51e-04	2.18e-04	1.20e-07	1.10e-04	6.25e-01	6.95e-01
unclassified_Erysipelotrichaceae	6.17e-04	7.71e-07	3.32e-04	3.12e-04	3.98e-07	1.99e-04	6.29e-01	6.98e-01
unclassified_R7C24	5.44e-05	2.07e-08	5.44e-05	3.34e-05	1.11e-08	3.34e-05	6.37e-01	7.06e-01
unclassified_Rhodobacteraceae	8.07e-05	4.56e-08	8.07e-05	3.50e-04	1.23e-06	3.50e-04	6.48e-01	7.17e-01
IS_44	2.18e-05	3.32e-09	2.18e-05	6.67e-05	4.45e-08	6.67e-05	6.56e-01	7.22e-01
Tabrizicola	2.18e-05	3.32e-09	2.18e-05	6.67e-05	4.45e-08	6.67e-05	6.56e-01	7.22e-01
unclassified_SAR86_clade	2.94e-05	6.07e-09	2.94e-05	6.67e-05	4.45e-08	6.67e-05	6.56e-01	7.22e-01
Cetobacterium	4.66e-04	1.36e-06	4.41e-04	1.35e-04	1.83e-07	1.35e-04	6.61e-01	7.26e-01
Johnsonella	4.80e-04	1.61e-06	4.80e-04	1.33e-04	1.78e-07	1.33e-04	6.71e-01	7.36e-01
uncultured_Chlorobi_bacterium	2.69e-04	2.56e-07	1.91e-04	1.17e-04	1.36e-07	1.17e-04	6.77e-01	7.41e-01
unclassified_A0839	6.53e-05	2.99e-08	6.53e-05	5.01e-05	2.51e-08	5.01e-05	6.79e-01	7.43e-01
unclassified_Clostridia_UCG_014	1.82e-03	5.41e-06	8.79e-04	5.19e-03	2.48e-04	4.98e-03	6.82e-01	7.44e-01
Gemella	3.05e-04	6.53e-07	3.05e-04	9.66e-05	6.89e-08	8.30e-05	6.84e-01	7.45e-01
Lachnospiraceae_NK4A136_group	1.26e-02	1.30e-04	4.31e-03	7.28e-03	4.80e-04	6.93e-03	6.87e-01	7.47e-01
Pantoea	2.32e-03	3.46e-05	2.22e-03	7.93e-04	5.47e-06	7.39e-04	6.88e-01	7.47e-01
Bacteroides	4.64e-03	3.86e-05	2.35e-03	2.86e-03	2.62e-05	1.62e-03	7.00e-01	7.57e-01
Peptoniphilus	3.62e-04	9.18e-07	3.62e-04	1.26e-04	1.16e-07	1.07e-04	7.00e-01	7.57e-01
Candidatus_Actinomarina	7.48e-05	3.92e-08	7.48e-05	8.34e-05	6.96e-08	8.34e-05	7.17e-01	7.71e-01
Acinetobacter	3.85e-03	3.18e-05	2.13e-03	6.57e-03	1.69e-04	4.11e-03	7.18e-01	7.71e-01
F0058	8.72e-05	5.33e-08	8.72e-05	1.07e-04	1.13e-07	1.07e-04	7.18e-01	7.71e-01
Prevotellaceae_UCG_001	3.37e-04	3.44e-07	2.22e-04	6.77e-04	2.84e-06	5.33e-04	7.18e-01	7.71e-01
unclassified_[Eubacterium]_coprostanoligenes_group	6.95e-04	7.87e-07	3.35e-04	4.80e-04	4.49e-07	2.12e-04	7.36e-01	7.86e-01
Hyphomonas	8.07e-05	4.56e-08	8.07e-05	8.34e-05	6.96e-08	8.34e-05	7.38e-01	7.86e-01
Sphingorhabdus	1.21e-04	2.55e-08	6.04e-05	8.34e-05	6.96e-08	8.34e-05	7.38e-01	7.86e-01
unclassified_Cyanobacteriales	3.21e-04	5.46e-07	2.79e-04	1.50e-04	2.26e-07	1.50e-04	7.38e-01	7.86e-01
Enhydrobacter	2.37e-04	2.19e-07	1.77e-04	1.29e-04	1.02e-07	1.01e-04	7.40e-01	7.87e-01
ADurb.Bin063_1	1.99e-04	1.78e-07	1.60e-04	1.00e-04	1.00e-07	1.00e-04	7.44e-01	7.90e-01
Delftia	6.06e-05	2.57e-08	6.06e-05	1.41e-04	1.98e-07	1.41e-04	7.45e-01	7.90e-01
Limosilactobacillus	4.34e-03	4.41e-05	2.51e-03	8.48e-03	5.82e-04	7.63e-03	7.49e-01	7.93e-01
Megamonas	1.24e-04	5.07e-08	8.51e-05	2.05e-04	1.79e-07	1.34e-04	7.51e-01	7.93e-01
unclassified_Muribaculaceae	1.79e-02	4.35e-04	7.88e-03	1.15e-02	9.74e-04	9.87e-03	7.52e-01	7.93e-01
Stenotrophomonas	7.41e-04	2.63e-06	6.13e-04	4.14e-04	7.61e-07	2.76e-04	7.59e-01	7.99e-01
Enterobacter	2.65e-04	4.92e-07	2.65e-04	1.35e-04	1.83e-07	1.35e-04	7.80e-01	8.20e-01
unclassified_Oscillospiraceae	5.61e-04	9.82e-07	3.75e-04	9.19e-04	5.37e-06	7.33e-04	7.81e-01	8.20e-01
Finegoldia	1.21e-04	1.03e-07	1.21e-04	9.60e-05	9.21e-08	9.60e-05	7.85e-01	8.23e-01
Proteus	3.36e-04	3.77e-07	2.32e-04	2.18e-04	2.81e-07	1.68e-04	7.91e-01	8.28e-01
Alloprevotella	2.99e-03	2.21e-05	1.78e-03	5.12e-03	2.41e-04	4.91e-03	7.94e-01	8.29e-01
Methylotenera	2.00e-04	6.89e-08	9.92e-05	3.34e-04	1.11e-06	3.34e-04	8.03e-01	8.38e-01
Romboutsia	4.45e-04	4.23e-07	2.46e-04	3.24e-04	4.26e-07	2.06e-04	8.07e-01	8.40e-01
Elizabethkingia	4.65e-04	1.30e-06	4.32e-04	2.89e-04	8.38e-07	2.89e-04	8.26e-01	8.59e-01
Escherichia_Shigella	2.43e-03	8.25e-06	1.09e-03	1.93e-03	1.23e-05	1.11e-03	8.38e-01	8.69e-01
[Eubacterium]_siraeum_group	6.88e-04	1.57e-06	4.73e-04	4.86e-04	2.22e-06	4.72e-04	8.44e-01	8.74e-01
Acetobacter	1.31e-04	1.20e-07	1.31e-04	1.74e-04	5.95e-08	7.71e-05	8.57e-01	8.86e-01
Allorhizobium_Neorhizobium_Pararhizobium_Rhizobium	2.72e-04	1.38e-07	1.40e-04	3.73e-04	1.13e-06	3.36e-04	8.61e-01	8.88e-01
Clostridium_sensu_stricto_1	2.77e-04	2.78e-07	1.99e-04	2.14e-04	3.48e-07	1.87e-04	8.84e-01	9.11e-01
Flavobacterium	4.75e-04	1.84e-07	1.62e-04	5.71e-04	1.64e-06	4.05e-04	8.88e-01	9.13e-01
uncultured_Firmicutes_bacterium	7.61e-04	5.74e-07	2.86e-04	6.21e-04	3.68e-06	6.07e-04	8.95e-01	9.19e-01
unclassified_Mitochondria	2.05e-04	9.49e-08	1.16e-04	1.67e-04	2.78e-07	1.67e-04	9.07e-01	9.30e-01
Ligilactobacillus	1.02e-02	1.79e-04	5.06e-03	1.25e-02	1.51e-03	1.23e-02	9.22e-01	9.43e-01
Lactiplantibacillus	7.02e-04	1.33e-06	4.36e-04	6.20e-04	3.68e-06	6.07e-04	9.47e-01	9.67e-01
Hydrogenophaga	2.88e-04	9.55e-08	1.17e-04	3.20e-04	7.95e-07	2.82e-04	9.49e-01	9.68e-01
Erysipelatoclostridium	2.58e-04	3.23e-07	2.15e-04	2.81e-04	4.20e-07	2.05e-04	9.61e-01	9.79e-01
Colidextribacter	2.74e-04	2.22e-07	1.78e-04	2.94e-04	4.32e-07	2.08e-04	9.63e-01	9.79e-01
Raoultella	4.48e-03	5.44e-05	2.79e-03	4.75e-03	1.83e-04	4.28e-03	9.73e-01	9.87e-01
Cloacibacterium	2.12e-04	7.87e-08	1.06e-04	2.21e-04	3.49e-07	1.87e-04	9.76e-01	9.88e-01
Prevotellaceae_NK3B31_group	5.43e-04	7.78e-07	3.33e-04	5.41e-04	2.92e-06	5.41e-04	9.95e-01	1.00e+00
Anaerococcus	6.06e-05	2.57e-08	6.06e-05	6.00e-05	3.60e-08	6.00e-05	1.00e+00	1.00e+00
Bdellovibrio	6.53e-05	2.99e-08	6.53e-05	1.00e-04	1.00e-07	1.00e-04	1.00e+00	1.00e+00
Bifidobacterium	8.72e-05	5.33e-08	8.72e-05	3.95e-05	1.56e-08	3.95e-05	1.00e+00	1.00e+00
Dietzia	7.91e-05	2.44e-08	5.90e-05	7.39e-05	2.80e-08	5.29e-05	1.00e+00	1.00e+00
Limnohabitans	9.48e-05	3.15e-08	6.70e-05	5.41e-04	2.92e-06	5.41e-04	1.00e+00	1.00e+00
Marinimicrobium	4.36e-05	1.33e-08	4.36e-05	3.34e-05	1.11e-08	3.34e-05	1.00e+00	1.00e+00
Synechococcus_CC9902	9.63e-05	2.89e-08	6.43e-05	1.00e-04	1.00e-07	1.00e-04	1.00e+00	1.00e+00
